# Supplementary material for: Genomic Footprints of Multiple Host Lineages in the Mitochondrial and Nuclear Genomes of the Holoparasite Prosopanche americana
Source: Plants (Basel). 2026 Apr 7;15(7):1121. doi: 10.3390/plants15071121 (PMC13074556; doi:10.3390/plants15071121)
Supplement: Supplementary file 1 [file plants-15-01121-s001.zip]

Archive with 7 entries (7 files):
- FigureS1.pdf
- FigureS2.pdf
- FigureS3.pdf
- FigureS4.pdf
- FigureS5.pdf
- FigureS6.pdf
- TablesSuppl.xlsx
