# Supplementary material for: Genomic Footprints of Multiple Host Lineages in the Mitochondrial and Nuclear Genomes of the Holoparasite Prosopanche americana
Source: Plants (Basel). 2026 Apr 7;15(7):1121. doi: 10.3390/plants15071121 (PMC13074556; doi:10.3390/plants15071121)
Supplement: Supplementary file 1 [file plants-15-01121-s001.zip › TablesSuppl.xlsx]

## Sheet: TableS1
Table S1. Genbank accesion numbers of Prosopanche data set used
Species / Description	Accesion number	Size / Amount
Prosopanche americana (Mitochondrial Genome Contigs)		Length (bp)
contig 43	OP649522.1	20.058
contig 42	OP649521.1	14.721
contig 41	OP649520.1	20.058
contig 40	OP649519.1	2.649
contig 39	OP649518.1	5.733
contig 38	OP649517.1	1.947
contig 37	OP649516.1	17.812
contig 36	OP649515.1	3.196
contig 35	OP649514.1	22.705
contig 34	OP649513.1	6.665
contig 33	OP649512.1	1.183
contig 32	OP649511.1	10.745
contig 31	OP649510.1	7.511
contig 30	OP649509.1	2.906
contig 29	OP649508.1	5.336
contig 28	OP649507.1	42.618
contig 27	OP649506.1	21.49
contig 26	OP649505.1	5.945
contig 25	OP649504.1	984
contig 24	OP649503.1	4112
contig 23	OP649502.1	10.399
contig 22	OP649501.1	11.356
contig 21	OP649500.1	8.316
contig 20	OP649499.1	6.034
contig 19	OP649498.1	2.815
contig 18	OP649497.1	5.288
contig 17	OP649496.1	4.178
contig 16	OP649495.1	7.065
contig 15	OP649494.1	4.168
contig 14	OP649493.1	14.099
contig 13	OP649492.1	10.416
contig 12	OP649491.1	4.386
contig 11	OP649490.1	3.467
contig 10	OP649489.1	18.745
contig 09	OP649488.1	10.256
contig 08	OP649487.1	3.925
contig 07	OP649486.1	9.496
contig 06	OP649485.1	8.32
contig 05	OP649484.1	30.225
contig 04	OP649483.1	2.495
contig 03	OP649482.1	1.775
contig 02	OP649481.1	4.128
contig 01	OP649480.1	39.394
Other Prosopanche Species (Raw Reads - SRA)
Prosopanche panguanensis	SRR31419645	5.0M
Prosopanche bonacinae	SRR31419646	5.0M

## Sheet: TableS2
Table S2. List of NCBI mitochondrial sequences (>4 kb) included in the custom reference databases for blastn searches
Orden	Species	Accession_numbers
Fabales	Acacia confusa	PP905392.1
Fabales	Acacia ligulata	NC_040998.1, MH933866.1
Fabales	Aeschynomene indica	NC_088526.1, PP583654.1
Fabales	Ammopiptanthus mongolicus	CM077436.1, NC_039660.1, MG011535.1, MF683210.1
Fabales	Ammopiptanthus nanus	NC_046466.1, MH127920.1
Fabales	Anthyllis vulneraria	OZ277732.1, OZ277731.1, OZ277730.1
Fabales	Apios americana	MW448463.1
Fabales	Arachis hypogaea	MW448460.1
Fabales	Astragalus alpinus	OZ288561.1, OZ076766.1
Fabales	Astragalus complanatus	NC_065024.1, MZ127833.1
Fabales	Astragalus glycyphyllos	OY754316.1, OY754315.1
Fabales	Astragalus membranaceus	PP988562.1, OR567493.1, OR567492.1, ON930434.1, ON930433.1
Fabales	Bauhinia purpurea	PQ043320.1
Fabales	Bauhinia variegata	NC_082095.1, OR188023.1
Fabales	Caragana spinosa	NC_082435.1, OQ785640.1
Fabales	Castanospermum australe	MK426679.1
Fabales	Ceratonia siliqua	MW448449.1
Fabales	Cercis canadensis	MN017226.1
Fabales	Cercis chinensis	PV936475.1, PV936474.1
Fabales	Crotalaria pallida	NC_086918.1, PP314233.1
Fabales	Dalbergia odorifera	MW441235.1
Fabales	Delonix regia	NC_086846.1, PP230459.1
Fabales	Ebenus cretica	OZ197284.1
Fabales	Echinosophora koreensis	NC_072933.1, OQ168240.1
Fabales	Epirixanthes elongata	NC_046014.1, MG783394.1
Fabales	Genista pilosa	OZ244458.1
Fabales	Geoffroea decorticans	NC_082119.1, OQ707067.1
Fabales	Gleditsia sinensis	NC_058235.1, MT921986.1
Fabales	Glycine max	PQ643226.1, OR687435.1, NC_020455.1, MW331583.1, MW331584.1, CM033153.1, CM021415.1, JX463295.1, L40816.1
Fabales	Glycine soja	NC_039768.1, MF955859.1
Fabales	Glycyrrhiza glabra	MW448466.1
Fabales	Glycyrrhiza uralensis	NC_053919.1, MZ066515.1, MW013322.1
Fabales	Haematoxylum brasiletto	NC_045040.1, MN017229.1
Fabales	Indigofera tinctoria	MW448462.1
Fabales	Inga laurina	OY979714.1
Fabales	Inga leiocalycina	OY725334.1, OY725333.1
Fabales	Inga oerstediana	OY723412.1
Fabales	Laburnum anagyroides	OZ176120.1
Fabales	Lathyrus aphaca	OZ014526.1
Fabales	Lathyrus fulvus	MT780312.1, MT780311.1, MT780310.1
Fabales	Lathyrus linifolius	OZ206522.1
Fabales	Lathyrus oleraceus	PP555266.1, PP555265.1, PP555264.1, PP555263.1, PP555262.1, PP555261.1, PP657342.1, PP566280.1, PP524910.1, PP524909.1, PP524908.1, PP524907.1, PP524906.1, PP507048.1, PP507047.1, PP507046.1, PP507045.1, PP507044.1, PP507043.1, PP504920.1, PP504919.1, PP504918.1, PP502979.1, PP502978.1, PP502977.1, PP502976.1, PP502975.1, PP502974.1, MW363533.1, MW363532.1, MW363531.1, MW363530.1, MW160429.1, MW1…
Fabales	Lathyrus sativus	PQ412513.1
Fabales	Leucaena leucocephala	NC_086809.1, PP208914.1
Fabales	Leucaena trichandra	NC_039738.1, MH717174.1, MH717173.1
Fabales	Libidibia coriaria	NC_045039.1, MN017228.1
Fabales	Lotus corniculatus	PP706441.1
Fabales	Lotus japonicus	NC_016743.2, JN872551.2
Fabales	Lotus pedunculatus	OZ243174.1
Fabales	Lupinus albus	MW448461.1
Fabales	Medicago arabica	OX326972.1
Fabales	Medicago edgeworthii	PV916041.1
Fabales	Medicago lupulina	PV916040.1, OY283147.1
Fabales	Medicago minima	PV916042.1
Fabales	Medicago platycarpos	PV916044.1, PV892892.1, PV892891.1, PV892890.1
Fabales	Medicago polymorpha	MW971562.1, MW971561.1, MW971560.1
Fabales	Medicago ruthenica	PV936480.1, PV936479.1, PV936478.1, PV936477.1, PP723040.1
Fabales	Medicago sativa	PV916045.1, PV916043.1, PV892894.1, PV892893.1, PV882495.1, PV882494.1, PV882493.1, OQ612687.1, OR652281.1, OR652280.1, NC_068105.1, ON782580.1
Fabales	Medicago truncatula	NC_029641.1, KT971339.1
Fabales	Millettia pinnata	NC_016742.1, JN872550.1
Fabales	Neltuma alba	PV763369.1, PV763368.1, PV763367.1
Fabales	Neltuma pallida	PP905393.1
Fabales	Ononis reclinata	OZ240034.1, OZ240033.1
Fabales	Ormosia boluoensis	NC_059804.1, MW455117.1
Fabales	Ornithopus perpusillus	OZ256224.1
Fabales	Oxytropis arctobia	NC_071912.1, OP345445.1
Fabales	Oxytropis ochrocephala	PP816192.1
Fabales	Oxytropis splendens	NC_071911.1, OP345444.1
Fabales	Phaseolus vulgaris	NC_045135.1, CM055725.1, MK176514.1
Fabales	Pisum abyssinicum	NC_059791.1
Fabales	Pisum fulvum	NC_059792.1, ON186758.1
Fabales	Pisum sativum	OQ078753.1, OQ078752.1, OQ078751.1, OQ078750.1, OQ078749.1, OQ078748.1, NC_068896.1, ON186759.1, ON186757.1, ON186756.1, ON186755.1, ON186754.1, ON186753.1, ON186752.1, ON165403.1, ON165402.1, ON165401.1, ON165400.1, ON165399.1, ON165398.1, MZ707508.1, MZ707507.1, CM044352.1, D14698.1
Fabales	Polygala serpyllifolia	OZ281954.1, OZ281953.1, OZ281952.1
Fabales	Polygala tenuifolia	PQ541027.1, PQ541026.1
Fabales	Psophocarpus tetragonolobus	PQ877725.1, NC_086919.1, PP314234.1
Fabales	Pueraria montana	PP864380.1, PP275074.1, PP275073.1, PP275072.1, PP275071.1, OP800434.1, OP800433.1
Fabales	Robinia pseudoacacia	MW448465.1
Fabales	Senna occidentalis	NC_038221.1, MF358694.1
Fabales	Senna tora	NC_038053.1, CM026260.1, CM026263.1, CM026264.1, CM026267.1, CM026268.1, CM026271.1, CM026272.1, JAAIUW010000001.1, JAAIUW010000004.1, JAAIUW010000005.1, JAAIUW010000008.1, JAAIUW010000009.1, JAAIUW010000012.1, JAAIUW010000013.1, MF358693.1
Fabales	Sesbania bispinosa	QLOH01000082.1
Fabales	Sophora alopecuroides	PV765881.1
Fabales	Sophora flavescens	NC_043897.1, MH922916.1
Fabales	Spatholobus suberectus	QUWT01000006.1, CM014734.1
Fabales	Strombocarpa tamarugo	PV944205.1, PV944204.1, PV944203.1, PV944202.1, PV944201.1, PV944200.1
Fabales	Stylosanthes capitata	NC_063515.1, MZ747312.1, MZ747309.1
Fabales	Stylosanthes guianensis	MZ747314.1
Fabales	Stylosanthes hamata	MZ747306.1
Fabales	Stylosanthes macrocephala	NC_063517.1, MZ747311.1
Fabales	Stylosanthes pilosa	NC_063516.1, MZ747310.1
Fabales	Stylosanthes scabra	MZ747308.1
Fabales	Stylosanthes seabrana	NC_063518.1, MZ747313.1
Fabales	Stylosanthes viscosa	MZ747307.1
Fabales	Styphnolobium japonicum	PP035769.1, NC_039596.1, MG757109.1
Fabales	Suriana maritima	NC_081511.1, OQ933798.1
Fabales	TSA: Lathyrus	GBSS01004702.1, GBSS01006266.1, GBSS01008625.1
Fabales	Tamarindus indica	NC_045038.1, MN017227.1
Fabales	Trifolium aureum	NC_048502.1, MT039392.1
Fabales	Trifolium bocconei	OZ277740.1
Fabales	Trifolium dubium	OX638078.1, OX638077.1
Fabales	Trifolium fragiferum	OX940797.1
Fabales	Trifolium grandiflorum	NC_048501.1, MT039391.1
Fabales	Trifolium meduseum	NC_048500.1, MT039390.1
Fabales	Trifolium occidentale	OZ060777.1, OZ060776.1
Fabales	Trifolium pratense	NC_048499.1, MT039389.1
Fabales	Trifolium repens	CP125852.1
Fabales	Trifolium striatum	OZ060920.1
Fabales	Trifolium subterraneum	OX637469.1
Fabales	Trigonella foenum-graecum	NC_072135.1, OP605625.1
Fabales	Tylosema esculentum	OP795450.1, OP795449.1, OP795448.1, OP795447.1, OK638189.1, OK638188.1
Fabales	Ulex minor	OZ244772.1
Fabales	Vavilovia formosa	MK748603.1, MK748602.1
Fabales	Vicia faba	KC189947.1
Fabales	Vicia parviflora	OZ246709.1, OZ246708.1
Fabales	Vicia sativa	OZ078050.1
Fabales	Vigna angularis	AP015037.1, AP015036.1, AP015034.1, AP015042.1, AP015041.1, AP015040.1, AP015039.1
Fabales	Vigna mungo	CP144701.1
Fabales	Vigna radiata	NC_015121.1, HM367685.1
Fabales	Vigna reflexopilosa	OR654957.1
Fabales	Vigna umbellata	PP942117.1
Fabales	Vigna unguiculata	MW448464.1
Fabales	[Pisum sativum]	MW394516.1, MW394515.1, MT725729.1
Apiales	Anethum foeniculum	PQ399811.1, PQ399810.1
Apiales	Angelica biserrata	OR499867.1, OR499866.1, OR499865.1, OR499864.1, OR499863.1, OR499862.1
Apiales	Angelica dahurica	PP085524.1, PP049082.1, PP049081.1, PP049080.1, PP049079.1, PP049078.1, PP049077.1, PP049076.1, PP049075.1, PP049074.1, PP049073.1, PP049072.1
Apiales	Apium graveolens	NC_058313.1, MZ328722.1, MK562756.1, MK562755.1
Apiales	Apium leptophyllum	MZ328723.1
Apiales	Bupleurum chinense	OK166971.1
Apiales	Bupleurum falcatum	NC_035962.1, KX887330.1
Apiales	Caucalis platycarpos	KX832334.1
Apiales	Centella asiatica	PV739436.1, PV739435.1, PV739434.1
Apiales	Cicuta virosa	PQ423760.1, PQ423759.1
Apiales	Cnidium monnieri	PP968945.1
Apiales	Coriandrum sativum	NC_059794.1, MW477238.1, MW477237.1
Apiales	Cuminum cyminum	NC_072550.1, OP800912.1, OM744392.1
Apiales	Daucus aureus	KX832313.1
Apiales	Daucus carota	NC_087060.1, CP093352.1, OP801828.1, OP801827.1, OP801826.1, OP801825.1, JQ248574.1, KX832308.1, KX832307.1, KX832306.1, KX832305.1, KX832304.1, KX832303.1, KX832302.1, KX832301.1, KX832300.1, KX832299.1
Apiales	Daucus conchitae	KX832331.1, KX832330.1, KX832329.1
Apiales	Daucus crinitus	KX832317.1, KX832316.1
Apiales	Daucus glochidiatus	KX832322.1
Apiales	Daucus guttatus	KX832324.1, KX832323.1, KX832320.1, KX832319.1
Apiales	Daucus involucratus	KX832333.1, KX832332.1
Apiales	Daucus littoralis	KX832321.1
Apiales	Daucus muricatus	KX832315.1, KX832314.1
Apiales	Daucus pumilus	KX832312.1
Apiales	Daucus pusillus	KX832328.1, KX832327.1
Apiales	Daucus rouyi	KX832311.1
Apiales	Daucus setulosus	NC_057953.1, KX832326.1, KX832325.1
Apiales	Daucus syrticus	KX832310.1, KX832309.1
Apiales	Daucus tenuisectus	KX832318.1
Apiales	Dendropanax morbifer	MW539686.1, MW073906.1, MW073905.1
Apiales	Dystaenia ibukiensis	OR756228.1, NC_082207.1, NC_082205.1, OR231238.1, OR231236.1
Apiales	Dystaenia takeshimana	OR756230.1, OR231235.1
Apiales	Dystaenia takesimana	NC_082206.1, NC_082204.1, OR231237.1
Apiales	Eleutherococcus senticosus	PP894749.1
Apiales	Fergania polyantha	PP314221.1
Apiales	Ferula karatavica	PP314220.1
Apiales	Ferula prangifolia	PP314218.1
Apiales	Ferula sinkiangensis	OK585063.1
Apiales	Hedera helix	OX381723.1
Apiales	Heracleum sosnowskyi	CM061236.1, CM061245.1, JAUIZM010000002.1, JAUIZM010000011.1
Apiales	Heracleum sphondylium	OZ247576.1
Apiales	Hydrocotyle vulgaris	OZ066808.1
Apiales	Levisticum officinale	OZ324864.1
Apiales	Oenanthe hookeri	PQ790579.1
Apiales	Oenanthe linearis	PQ790630.1, PQ399813.1, PQ399812.1, NC_088756.1, PP697977.1, PP697976.1
Apiales	Oenanthe sinensis	PQ790629.1, PQ790628.1
Apiales	Oenanthe thomsonii	PP693298.1, PP693297.1, PP693296.1, PP693295.1
Apiales	Panax ginseng	MW029460.1, MZ389476.1, KF735063.1
Apiales	Panax notoginseng	OL505715.1, OL505714.1, OL505713.1, OL505712.1, OL505711.1, OL505710.1, MZ826159.1, MZ826158.1, MZ826157.1, MZ826156.1
Apiales	Panax quinquefolius	NC_067574.1, ON479594.1, OP351520.1, MZ826163.1, MZ826162.1, MZ826161.1, MZ826160.1
Apiales	Panax vietnamensis	MZ826166.1, MZ826165.1, MZ826164.1
Apiales	Polyscias bisattenuata	PP894748.1
Apiales	Polyscias macgillivrayi	PP894750.1
Apiales	Polyscias racemosa	PP894747.1
Apiales	Saposhnikovia divaricata	NC_058846.1, MZ128146.1
Apiales	Spuriopimpinella brachycarpa	PQ273111.1, PQ273110.1, PQ273109.1, PQ273108.1, PQ273107.1
Apiales	Torilis japonica	OZ239991.1
Apiales	Trocdaris verticillata	OZ253721.1
Apiales	UNVERIFIED_ASMBLY: Carum	MK414486.1
Piperales	Houttuynia cordata	PV641811.1, PQ643225.1, PQ214806.1, PQ214805.1, PP109135.1, NC_047437.1, MZ636528.1, MN263890.1, MN541092.1, MN475921.1, MN413197.1
Piperales	Saururus chinensis	PV608438.1, NC_050853.1, OQ539550.1, OQ539549.1, OQ539548.1, MZ636548.1, MK134898.1, MN263891.1, MK134900.1, MK134899.1
Piperales	Gymnotheca involucrata	PV608437.1
Piperales	Piper nigrum	PV439855.1, NC_034692.1, MK883818.1, MZ308641.1, MW713447.1, MN711721.1, KY085899.1
Piperales	Aristolochia californica	PV439854.1, NW_027181772.1, NW_027181773.1, NW_027181774.1, NW_027181775.1, NW_027181776.1, NW_027181777.1, NW_027181778.1, NW_027181779.1, NW_027181780.1, NW_027181781.1, NW_027181783.1, NW_027181784.1, NW_027181785.1, NW_027181786.1, NW_027181787.1, NW_027181788.1, NW_027181789.1, NW_027181790.1, NW_027181791.1, NW_027181792.1, NW_027181794.1, NW_027181795.1, NW_027181796.1, NW_027181797.1, NW_…
Piperales	Asarum splendens	OR286648.1, NC_077489.1, ON357883.1
Piperales	Asarum sieboldii	OR286647.1, NC_037190.1, OP355583.1, MN132859.1, MW034667.1, MG554440.1, MG554437.1, MG554436.1, MG554435.1, MG554434.1, MG551543.1
Piperales	Asarum pulchellum	OR286646.1, MZ440306.1
Piperales	Asarum petelotii	OR286645.1
Piperales	Asarum maximum	OR286644.1
Piperales	Asarum ichangense	OR286643.1, OR286642.1
Piperales	Asarum himalaicum	OR286641.1
Piperales	Asarum heterotropoides	OR286640.1, OP355584.1, MN132860.1, MW526993.1, MK577409.1
Piperales	Asarum geophilum	OR286639.1
Piperales	Asarum forbesii	OR286638.1, LC529900.1
Piperales	Asarum delavayi	OR286637.1, MG554433.1, MG554430.1, MG554429.1, MG554428.1, MG554427.1, MG554426.1
Piperales	Asarum debile	OR286636.1
Piperales	Asarum inflatum	OR286635.1, OR286634.1
Piperales	Asarum caudigerum	OR286633.1
Piperales	Asarum caudigerellum	OR286632.1
Piperales	Asarum campaniflorum	OR286631.1
Piperales	Aristolochia ringens	PP786657.1
Piperales	Peperomia blanda	PQ468039.1, PQ468038.1
Piperales	PREDICTED: Aristolochia	XM_068787982.1, XM_068787899.1, XM_068787898.1, XM_068787897.1, XM_068787646.1, XM_068787645.1, XM_068787615.1, XM_068787561.1, XM_068787543.1, XM_068787528.1, XM_068787501.1, XM_068787481.1, XM_068787447.1, XM_068787446.1, XM_068787427.1, XM_068787422.1, XR_011110440.1, XM_068787292.1, XM_068787291.1, XM_068787290.1, XM_068787289.1, XM_068787288.1, XM_068787287.1, XM_068787234.1, XM_068787233.1,…
Piperales	TPA_asm: Piper	BK065164.1, BK065163.1, BK065162.1, BK065161.1, BK065160.1
Piperales	TPA_asm: Asarum	BK065159.1
Piperales	Manekia incurva	NC_087889.1, PP109134.1
Piperales	Peperomia griseoargentea	NC_087888.1, PP109133.1
Piperales	Saururus cernuus	NC_087887.1, PP109132.1, HQ664635.1
Piperales	Verhuellia lunaria	NC_087886.1, PP109131.1
Piperales	Zippelia begoniifolia	NC_087885.1, PP109130.1
Piperales	Anemopsis californica	NC_087884.1, PP109129.1
Piperales	Gymnotheca chinensis	PP109136.1, NC_056145.1, MN263889.1
Piperales	Asarum chungbuensis	NC_086579.1, PP078782.1
Piperales	Peperomia latifolia	NC_080992.1, OQ870897.1
Piperales	Peperomia cookiana	NC_080991.1, OQ870896.1
Piperales	Aristolochia gigantea	NC_080373.1, OP925753.1
Piperales	Aristolochia fulvicoma	NC_080372.1, OP895634.1
Piperales	Aristolochia dabieshanensis	NC_080311.1, OP950694.1
Piperales	Aristolochia neolongifolia	NC_080310.1, OP950691.1
Piperales	Aristolochia griffithii	NC_080309.1, OP950688.1
Piperales	Aristolochia littoralis	NC_080308.1, OP950686.1, HQ664614.1
Piperales	UNVERIFIED: Aristolochia	OQ817599.1, OP649463.1, OP649462.1, OP649461.1, OP649460.1, OP649459.1, OP649458.1, OP649457.1, MT665971.1, KM397456.1
Piperales	Aristolochia kwangsiensis	OP950693.1, NC_052833.1, MN965793.1
Piperales	Aristolochia tubiflora	OP950692.1, NC_041456.1, MZ636533.1, MK503932.1
Piperales	Aristolochia debilis	OP950690.1, NC_036153.1, MF539928.1
Piperales	Aristolochia tagala	OP950689.1, NC_041455.1, MK503931.1
Piperales	Aristolochia hainanensis	OP950687.1, NC_061937.1, OL943803.1
Piperales	Thottea sumatrana	NC_065017.1, OM686845.1
Piperales	Lactoris fernandeziana	NC_065383.1
Piperales	Piper bonii	NC_066434.1, OM717259.1
Piperales	Piper hainanense	NC_066437.1, OM717262.1
Piperales	Piper mutabile	NC_066433.1, OM717258.1
Piperales	Piper austrosinense	NC_066432.1, OM717257.1
Piperales	Piper umbellatum	NC_066438.1, OM717263.1
Piperales	Piper retrofractum	NC_066436.1, OM717261.1
Piperales	Piper boehmeriifolium	NC_066431.1, OM717256.1
Piperales	Piper betle	NC_066435.1, OM717260.1
Piperales	Piper bambusifolium	NC_062129.1, MZ846207.1
Piperales	Aristolochia delavayi	NC_060404.1, MW413320.1
Piperales	Asarum maculatum	NC_058740.1
Piperales	Asarum misandrum	NC_058739.1, MN132858.1
Piperales	Piper longum	NC_047247.1, MN746304.1
Piperales	Aristolochia manshuriensis	NC_046766.1, MN132862.1
Piperales	Piper laetispicum	NC_042254.1, MH678665.1
Piperales	Aristolochia mollissima	NC_041457.1, MK503933.1
Piperales	Aristolochia moupinensis	NC_041454.1, MK503930.1
Piperales	Aristolochia macrophylla	NC_041453.1, MK503929.1
Piperales	Aristolochia kaempferi	NC_041452.1, MK503928.1
Piperales	Aristolochia kunmingensis	NC_041451.1, MK503927.1
Piperales	Saruma henryi	NC_039933.1, MG520100.1, HQ664634.1
Piperales	Asarum minus	NC_037503.1, MG554425.1, MG554424.1, MG554423.1
Piperales	Aristolochia contorta	NC_036152.1, MN132861.1, MF539927.1
Piperales	Piper auritum	NC_034697.1, KY085906.1
Piperales	Piper kadsura	NC_027941.1, KT223569.1
Piperales	Piper cenocladum	NC_008457.1, DQ887677.1
Piperales	UNVERIFIED: Saruma	OP649552.1, OP649551.1, OP649550.1, OP649549.1, OP649548.1, OP649547.1, OP649546.1, OP649545.1
Piperales	UNVERIFIED: Thottea	OP649544.1, OP649543.1, OP649542.1, OP649541.1, OP649540.1, OP649539.1, OP649538.1, OP649537.1, OP649536.1, OP649535.1, OP649534.1, OP649533.1, OP649532.1, OP649531.1, OP649530.1, OP649529.1, OP649528.1, OP649527.1, OP649526.1, OP649525.1, OP649524.1, OP649523.1
Piperales	Aristolochia fimbriata	OP649456.1, OP649455.1, OP649454.1, CM034085.1, JAINDJ010000001.1, JAINDJ010000009.1, JAINDJ010000010.1, JAINDJ010000011.1, JAINDJ010000012.1, JAINDJ010000014.1, JAINDJ010000018.1, JAINDJ010000019.1, JAINDJ010000021.1, JAINDJ010000025.1, JAINDJ010000028.1, JAINDJ010000033.1, JAINDJ010000036.1, JAINDJ010000039.1, JAINDJ010000042.1, JAINDJ010000043.1, JAINDJ010000046.1, JAINDJ010000047.1, JAINDJ010…
Piperales	UNVERIFIED: Asarum	OP649453.1, OP649452.1, OP649451.1, OP649450.1, OP649449.1
Piperales	Piper mestonii	MZ308643.1
Piperales	Piper sarmentosum	MZ308642.1, MZ958833.1
Piperales	Piper hederaceum	MZ308640.1
Piperales	Piper caninum	MZ308639.1, MZ308638.1
Piperales	Piper borbonense	MZ308637.1, MZ308636.1
Piperales	Piper insectifugum	MZ308634.1
Piperales	Piper sp.	MZ308632.1
Piperales	Piper guahamense	MZ308629.1
Piperales	Piper capense	MZ308628.1, MZ308627.1
Piperales	Piper commutatum	MZ308626.1
Piperales	Piper darienense	MZ308625.1
Piperales	Piper amalago	MZ308624.1
Piperales	TPA_asm: Lactoris	BK061146.1
Piperales	Aristolochia bracteolata	MT130705.1
Piperales	Piper hancei	MZ046380.1
Piperales	Asarum macranthum	LC529904.1
Piperales	Asarum wulingense	LC529903.1
Piperales	Asarum shuttleworthii	LC529902.1
Piperales	Asarum satsumense	LC529901.1
Piperales	Asarum minamitanianum	AP018514.1
Piperales	Asarum costatum	AP018513.1
Piperales	Asarum megacalyx	MG554458.1, MG554457.1, MG554456.1, MG554454.1, MG554453.1, MG554451.1, MG554449.1
Piperales	Asarum epigynum	MG554448.1, MG554447.1, MG554446.1, MG554445.1, MG554441.1
Piperales	Asarum canadense	MG544848.1, MG544851.1, MG544847.1, MG544846.1, MG544845.1
Piperales	Asarum sakawanum	AP017908.1
Piperales	Sequence 957	JB304275.1
Piperales	Aristolochia elegans	JQ317137.1
Malpighiales	Salix lanata	OZ333856.1, PX251579.1
Malpighiales	Salix arbuscula	OZ330272.1, OZ330271.1
Malpighiales	Populus ciliata	PX116249.1, PX116248.1, PX116247.1
Malpighiales	Populus kangdingensis	PX116246.1, PX116245.1, PX116244.1
Malpighiales	Salix myrsinifolia	PX251581.1
Malpighiales	Salix linearistipularis	PX251580.1
Malpighiales	Salix herbacea	PX251578.1, OZ286670.1
Malpighiales	Salix polyclona	PX130432.1
Malpighiales	Salix repens	PX130430.1, OZ253415.1
Malpighiales	Salix reticulata	OZ287391.1
Malpighiales	Salix viminalis	OZ287370.1, OZ287369.1, ON012194.1, ON012193.1
Malpighiales	Hypericum perforatum	OZ286273.1
Malpighiales	Viola palustris	OZ285010.1, OZ285009.1
Malpighiales	Viola epipsila	OZ274295.1
Malpighiales	Viola suecica	OZ274330.1
Malpighiales	Linum bienne	OZ263512.1, OZ263511.1, OZ263510.1, OZ263509.1, OZ263508.1, OZ263507.1
Malpighiales	Salix cinerea	OZ253436.1
Malpighiales	Viola stagnina	OZ247936.1
Malpighiales	Hypericum hircinum	OZ247461.1, OZ247460.1
Malpighiales	Phyllanthus fluitans	PV110625.1, PV110624.1
Malpighiales	Viola tricolor	OZ244475.1, OZ244474.1, OZ244473.1
Malpighiales	UNVERIFIED: Breynia	PP059844.1
Malpighiales	Salix pseudolasiogyne	PQ873111.1, PQ873110.1
Malpighiales	Salix babylonica	PQ873109.1, PQ873108.1, CP161421.1
Malpighiales	Salix pierotii	PQ873107.1, PQ873106.1
Malpighiales	Euphorbia maculata	OZ219169.1, OZ219168.1
Malpighiales	Populus alba	CM100101.1, NC_041085.1, MZ675536.1, MK034705.1
Malpighiales	Viola diffusa	PP952082.1
Malpighiales	Terniopsis yongtaiensis	OR818323.1
Malpighiales	Salix variegata	PQ178861.1
Malpighiales	Euphorbia peplus	OZ123159.1, OZ123158.1, OZ123157.1, OZ123156.1, OZ123155.1, OZ123154.1
Malpighiales	Salix dunnii	CP161459.1, NC_058734.1, MZ675538.1, CM027678.1, JADGMS010000020.1
Malpighiales	Banisteriopsis caapi	OR473419.1
Malpighiales	Populus tomentosa	PP977548.1, ON303274.1, ON303273.1, MZ707547.1, MZ707546.1, MZ707545.1, MZ707544.1, JAAWWB010000446.1, JAAWWB010000447.1, JAAWWB010000448.1, JAAWWB010000449.1
Malpighiales	Salix triandra	PP938634.1, NC_069586.1, OP067008.1
Malpighiales	Viola odorata	PP908997.1, OY829547.1
Malpighiales	Excoecaria agallocha	PP905394.1
Malpighiales	Garcinia humilis	PP864382.1
Malpighiales	Garcinia oblongifolia	PP861185.1
Malpighiales	Garcinia mangostana	PP861184.1, OM759996.1
Malpighiales	Hypericum pulchrum	OZ066720.1, OZ066719.1
Malpighiales	Hypericum hirsutum	OZ066692.1
Malpighiales	Populus tremula	OZ066601.1, NC_028329.1, NC_028096.1, KT429213.1, KT337313.1
Malpighiales	Salix caprea	OZ037763.1, OZ037762.1
Malpighiales	Salix psammophila	NC_088094.1, PP541559.1
Malpighiales	Hypericum androsaemum	OZ023203.1, OZ023202.1, OZ023201.1, OZ023200.1
Malpighiales	UNVERIFIED: Passiflora	OQ376524.1
Malpighiales	Hevea spruceana	NC_084328.1, OR663911.1
Malpighiales	Hevea camargoana	NC_084327.1, OR663909.1
Malpighiales	UNVERIFIED: Banisteriopsis	OR574828.1, OR574827.1
Malpighiales	Hevea pauciflora	OR663910.1, NC_080334.1, OQ658723.1
Malpighiales	Hevea benthamiana	OR663908.1, NC_080333.1, OQ658721.1
Malpighiales	Euphorbia lathyris	OY755233.1, OY755232.1, OY755231.1, OY755230.1
Malpighiales	Jatropha curcas	NC_077559.1, OQ603497.1
Malpighiales	Calophyllum soulattri	NC_079842.1, OQ721861.1
Malpighiales	Populus nigra	OX637693.1, OX637692.1, OX637691.1
Malpighiales	UNVERIFIED: Populus	OQ673156.1, OQ673155.1, OQ673154.1, MK358443.1, KM091932.1
Malpighiales	UNVERIFIED: Hevea	OQ658724.1, OQ658722.1
Malpighiales	Erythroxylum novogranatense	JAIWQS010000258.1, JAIWQS010000260.1, JAIWQS010000261.1, JAIWQS010000263.1, JAIWQS010000265.1
Malpighiales	Sapria himalayana	OQ719993.1, OQ719992.1, OQ719991.1, OQ719990.1, OQ719989.1, OQ719988.1, OQ719987.1, OQ719986.1, OQ719985.1, OQ719984.1, OQ719983.1, OQ719982.1, OQ719981.1, OQ719980.1, OQ719979.1, OQ719978.1, OQ719977.1, OQ719976.1, OQ719975.1, OQ719974.1, OQ719973.1, OQ719972.1, OQ719971.1, OQ719970.1, OQ719969.1, OQ719968.1, OQ719967.1, OQ719966.1, OQ719965.1
Malpighiales	Salix wilsonii	NC_064688.1, ON012845.1
Malpighiales	Kandelia obovata	NC_069222.1, OP756530.1
Malpighiales	Salix integra	NC_068761.1, ON012201.1
Malpighiales	Salix koriyanagi	NC_068760.1, ON012200.1, ON012199.1
Malpighiales	Salix brachista	NC_058733.1, MZ675537.1, CM018591.1, VDCV01000020.1
Malpighiales	Bruguiera x	NC_056360.1, MT130511.1
Malpighiales	Bruguiera sexangula	NC_056359.1, MT130510.1
Malpighiales	Salix polaris	NC_052709.1, MT806746.1
Malpighiales	Salix cardiophylla	NC_052708.1, MT806745.1
Malpighiales	Passiflora edulis	NC_050950.1, MT140634.1
Malpighiales	Salix paraflabellaris	NC_046754.1, MK575518.1
Malpighiales	Manihot esculenta	NC_045136.1, MK176513.1
Malpighiales	Populus davidiana	NC_035157.1, KY216145.1
Malpighiales	Salix purpurea	NC_029693.1, ON012192.1, ON012189.1, KU198635.1
Malpighiales	Salix suchowensis	NC_029317.1, ON012198.1, ON012197.1, ON012205.1, ON012204.1, ON012203.1, ON012202.1, KU056812.1
Malpighiales	Ricinus communis	NC_015141.1, HQ874649.1
Malpighiales	Vernicia fordii	OP251020.1, OP251019.1, OP251018.1, OP251017.1, OP251016.1, OP251015.1
Malpighiales	UNVERIFIED: Salix	ON012196.1, ON012195.1
Malpighiales	Salix udensis	ON012191.1, ON012190.1
Malpighiales	Populus deltoides	OM461353.1, OM461352.1, OM461351.1, MZ951176.1, MZ951175.1, MZ951174.1
Malpighiales	Populus trichocarpa	OM461350.1, OM461349.1, OM461348.1, MZ826273.1, MZ826272.1, MZ826271.1
Malpighiales	Mercurialis annua	OX359233.1
Malpighiales	Salix arbutifolia	ON064072.1
Malpighiales	Populus simonii	MZ905372.1, MZ905371.1, MZ905370.1
Malpighiales	Populus adenopoda	MZ707543.1, MZ707542.1, MZ707541.1, MZ707540.1
Malpighiales	Populus rotundifolia	MW566588.1
Malpighiales	UNVERIFIED: Rafflesia	KJ155001.1, KJ155000.1, KJ154999.1, KJ154998.1, KJ154997.1, KJ154996.1, KJ154994.1, KJ154993.1, KJ154992.1, KJ154991.1, KJ154990.1, KJ154989.1, KJ154988.1, KJ154987.1, KJ154986.1, KJ154985.1, KJ154984.1, KJ154983.1, KJ154982.1, KJ154981.1, KJ154980.1, KJ154979.1, KJ154978.1, KJ154977.1, KJ154976.1, KJ154975.1, KJ154974.1, KJ154973.1, KJ154972.1, KJ154971.1, KJ154970.1, KJ154969.1, KJ154967.1, KJ1…
Malpighiales	Chrysobalanus icaco	KJ415039.1, KJ414929.1, KJ414757.1, KJ414511.1, KJ414983.1, KJ414753.1, KJ414654.1, KJ414531.1, KJ414492.1, KJ414579.1, KJ415044.1, KJ415000.1, KJ414866.1, KJ414561.1, KJ414611.1, KJ414557.1, KJ414868.1, KJ414549.1, KJ414850.1, KJ414824.1
Malpighiales	Licania alba	KJ415008.1, KJ414906.1, KJ414880.1, KJ414822.1, KJ414730.1, KJ414725.1, KJ414987.1, KJ414845.1, KJ414800.1, KJ414791.1, KJ414629.1, KJ414591.1, KJ414950.1, KJ414666.1, KJ414870.1, KJ414491.1, KJ414978.1, KJ414562.1, KJ414783.1, KJ414709.1, KJ415012.1, KJ414892.1, KJ414873.1, KJ414811.1
Malpighiales	Licania sprucei	KJ415007.1, KJ414828.1, KJ414801.1, KJ414798.1, KJ414970.1, KJ414748.1, KJ414704.1, KJ414661.1, KJ414568.1, KJ414514.1, KJ414990.1, KJ414859.1, KJ414846.1, KJ414949.1, KJ414690.1, KJ414714.1, KJ414975.1, KJ414612.1, KJ414554.1, KJ414747.1, KJ414597.1
Malpighiales	Hirtella physophora	KJ414967.1, KJ414872.1, KJ414826.1, KJ414588.1, KJ414487.1, KJ414896.1, KJ414829.1, KJ414814.1, KJ414739.1, KJ414697.1, KJ414689.1, KJ414626.1, KJ414589.1, KJ414802.1, KJ414887.1, KJ414746.1, KJ414702.1, KJ414644.1, KJ414842.1, KJ414532.1, KJ414787.1, KJ414737.1, KJ415024.1, KJ414742.1
Malpighiales	Hirtella racemosa	KJ414941.1, KJ414745.1, KJ414530.1, KJ414996.1, KJ414854.1, KJ414837.1, KJ414788.1, KJ414736.1, KJ414692.1, KJ414634.1, KJ414598.1, KJ414656.1, KJ414583.1, KJ414882.1, KJ414509.1, KJ414610.1, KJ414553.1, KJ414830.1, KJ414903.1, KJ414536.1, KJ414488.1, KJ414679.1
Malpighiales	Licania heteromorpha	KJ414921.1, KJ414785.1, KJ414582.1, KJ414937.1, KJ414863.1, KJ414817.1, KJ414795.1, KJ414751.1, KJ414572.1, KJ414965.1, KJ414759.1, KJ414763.1, KJ414713.1, KJ414653.1, KJ414928.1, KJ414952.1, KJ415001.1, KJ414951.1, KJ414991.1, KJ414775.1
Malpighiales	Parinari campestris	KJ414894.1, KJ414858.1, KJ415045.1, KJ414968.1, KJ414957.1, KJ414701.1, KJ414559.1, KJ414551.1, KJ415036.1, KJ414855.1, KJ414877.1, KJ414875.1, KJ414535.1, KJ414681.1, KJ414489.1, KJ414789.1, KJ414545.1, KJ414710.1, KJ414693.1
Malpighiales	Couepia guianensis	KJ414547.1, KJ415047.1, KJ414889.1, KJ414657.1, KJ414649.1, KJ414630.1, KJ414621.1, KJ414522.1, KJ415027.1, KJ414677.1, KJ414703.1, KJ415009.1, KJ414604.1, KJ414543.1, KJ414976.1, KJ414721.1, KJ414706.1
Malpighiales	Hevea brasiliensis	AP014526.1
Malvales	Malva neglecta	OZ246917.1, OZ246916.1
Malvales	UNVERIFIED: Gossypium	PQ434562.1, PQ434561.1, PQ434560.1, PQ434559.1, PQ434558.1, PQ434557.1, PQ434556.1, PQ434555.1, PQ434554.1, PQ434553.1, PQ434552.1, PQ434551.1, PQ434550.1, PQ434549.1, PQ434548.1, PQ434547.1, PQ434546.1, PQ434545.1, PQ434544.1, PQ434543.1, PQ434542.1, PQ434541.1, PQ434540.1, PQ434539.1, PQ434538.1, PQ434537.1, PQ434536.1, PQ434535.1, PQ434534.1, PQ434533.1, PQ434532.1, PQ434531.1, PQ434530.1, PQ4…
Malvales	UNVERIFIED: Theobroma	PQ434505.1
Malvales	UNVERIFIED: Hibiscus	PQ434429.1, PQ434428.1, PQ434427.1, PQ434426.1, PQ434425.1, PQ434424.1, PQ434423.1, PQ434422.1, PQ434421.1, PQ434420.1
Malvales	Bombax ceiba	PX069812.1, OR832743.1, NC_038052.1, MG788014.1
Malvales	Adansonia za	PV591956.1
Malvales	Adansonia rubrostipa	PV591955.1
Malvales	Adansonia perrieri	PV591954.1
Malvales	Adansonia digitata	PV591953.1
Malvales	UNVERIFIED: Rubroshorea	PV540234.1
Malvales	Corchoropsis sinensis	CM116226.1
Malvales	Craigia yunnanensis	OR839137.1, OR839136.1, OR839135.1, OR839134.1, OR839133.1, OR839132.1, OR839131.1, OR839130.1
Malvales	Reevesia pubescens	OR832753.1
Malvales	Pterospermum kingtungense	OR832751.1
Malvales	Diplodiscus trichospermus	OR832747.1, OR832746.1
Malvales	Ochroma pyramidale	OR839129.1, OR839128.1, OR839127.1
Malvales	Durio zibethinus	OR839126.1, OR839125.1, OR839124.1
Malvales	Malva sylvestris	OZ255906.1
Malvales	Hibiscus verdcourtii	OZ224469.1, OZ224468.1
Malvales	Hibiscus richardsonii	OZ174216.1
Malvales	Tilia amurensis	PQ072837.1
Malvales	Firmiana danxiaensis	PP987307.1, PP987306.1, PP987305.1, PP987304.1, PP987303.1, PP987302.1, PP987301.1
Malvales	Firmiana kwangsiensis	PP963503.1
Malvales	UNVERIFIED: Daphne	MT759790.1, MT759789.1, MT759788.1, MT759787.1, MT759786.1, MT759785.1
Malvales	Vatica mangachapoi	PP861159.1
Malvales	Hopea hainanensis	PP861158.1
Malvales	Hopea chinensis	PP861157.1
Malvales	Gossypium barbadense	OR906300.1, OR906299.1, OR906298.1, OR906297.1, NC_028254.1, KP898249.1
Malvales	Microcos paniculata	NC_086687.1, PP035772.1, CP131466.1
Malvales	Firmiana major	CM065915.1
Malvales	Gossypium hirsutum	ON931351.1, ON931350.1, ON931349.1, NC_027406.1, JX944505.1, JX065074.1
Malvales	Hibiscus trionum	BSYR01000004.1, BSYR01000030.1, BSYR01000031.1, BSYR01000058.1, BSYR01000075.1
Malvales	Hibiscus tridactylites	OY288304.1, OY288303.1, OY288302.1, OY288301.1, OY288300.1, OY288299.1, OY288297.1, OY288296.1, OY288295.1, OY288294.1, OY288293.1
Malvales	Theobroma grandiflorum	NC_066895.1, ON652864.1
Malvales	Theobroma cacao	NC_066894.1, ON652863.1, CM001881.1, CM001887.1
Malvales	Corchorus olitorius	NC_031360.1, AWUE01011104.1, AWUE01012435.1, AWUE01012484.1, AWUE01012640.1, AWUE01016549.1, AWUE01016888.1, AWUE01017259.1, AWUE01017414.1, AWUE01019586.1, AWUE01019757.1, KT894205.1
Malvales	Corchorus capsularis	NC_031359.1, AWWV01006401.1, AWWV01014896.1, KT894204.1
Malvales	Aquilaria sinensis	NC_054354.1, MW057771.1
Malvales	Gossypium thurberi	NC_035074.1, KR736343.1
Malvales	Hibiscus cannabinus	NC_035549.1, MK961310.1, MF163174.1
Malvales	Gossypium trilobum	NC_035076.1, KR736346.1
Malvales	Gossypium davidsonii	NC_035075.1, KR736344.1
Malvales	Gossypium arboreum	NC_035073.1, KR736342.1
Malvales	Gossypium raimondii	NC_029998.1, KR736345.1, KU317325.1
Malvales	Gossypium harknessii	NC_027407.1, JX536494.1, JX944506.1
Malvales	Abelmoschus esculentus	OL348388.1, OL348387.1
Malvales	Hibiscus syriacus	VEPZ02001051.1, VEPZ02001332.1
Poales	Xyris pauciflora	OL840041.1
Poales	Xyris indica	OL840040.1
Poales	Vriesea hybrid	OL840039.1
Poales	Typha sp.	OL840038.1
Poales	Rohrbachia minima	OL840037.1
Poales	Typha lugdunensis	OL840036.1
Poales	Thurnia sphaerocephala	OL840035.1
Poales	Sparganium confertum	OL840034.1
Poales	Cyperus flavidus	OL840033.1
Poales	Puelia olyriformis	OL840032.1
Poales	Prionium serratum	OL840031.1
Poales	Paepalanthus alpinus	OL840030.1
Poales	Neoregelia sp.	OL840029.1
Poales	Mayaca fluviatilis	OL840028.1, OL840027.1
Poales	Cyperus mindorensis	OL840026.1
Poales	Juncus himalensis	OL840025.1
Poales	Juncus grisebachii	OL840024.1
Poales	Juncus compressus	OL840023.1
Poales	Juncus alatus	OL840022.1
Poales	Joinvillea sp.	OL840021.1
Poales	Joinvillea plicata	OL840020.1
Poales	Joinvillea ascendens	OL840019.1
Poales	Isolepis setacea	OL840018.1
Poales	Guzmania conifera	OL840017.1
Poales	Guaduella oblonga	OL840016.1
Poales	Guaduella macrostachys	OL840015.1
Poales	Georgeantha hexandra	OL840014.1
Poales	Gahnia tristis	OL840013.1
Poales	Flagellaria indica	OL840012.1
Poales	Eriocaulon sp.	OL840011.1
Poales	Eriocaulon schochianum	OL840010.1
Poales	Eriocaulon henryanum	OL840009.1
Poales	Eriocaulon cinereum	OL840008.1
Poales	Eriocaulon brownianum	OL840007.1
Poales	Eriocaulon australe	OL840006.1
Poales	Eriocaulon alpestre	OL840005.1
Poales	Ecdeiocolea monostachya	OL840004.1
Poales	Dapsilanthus disjunctus	OL840003.1, OL840002.1
Poales	Cyperus sp.	OL840001.1
Poales	Cyperus michelianus	OL840000.1
Poales	Cyperus glomeratus	OL839999.1
Poales	Cyperus difformis	OL839998.1
Poales	Cryptanthus acaulis	OL839997.1
Poales	Centrolepis aristata	OL839996.1
Poales	Carex sp.	OL839995.1
Poales	Carex gibba	OL839994.1
Poales	Bolboschoenus planiculmis	OL839993.1, OQ834961.1, OQ834960.1
Poales	Anarthria humilis	OL839992.1
Poales	Carex elata	OZ253319.1, OZ253318.1, OZ253317.1, OZ253316.1
Poales	Eleocharis dulcis	PV430310.1
Poales	Sparganium erectum	OZ252634.1, OZ252633.1, OZ252632.1
Poales	Juncus squarrosus	OZ244007.1, OZ244006.1
Poales	Sparganium emersum	OZ243063.1, OZ243062.1, OZ243061.1
Poales	Eriophorum vaginatum	OZ241455.1
Poales	Trichophorum cespitosum	OZ238322.1, OZ238321.1
Poales	Leersia oryzoides	OZ228980.1
Poales	Scirpus sylvaticus	OZ223742.1, OZ223741.1, OZ223740.1, OZ223739.1, OZ223738.1
Poales	Carex distans	OZ211115.1, OZ211114.1
Poales	Cyperus fuscus	OZ210617.1
Poales	Carex acutiformis	OZ207296.1, OZ207295.1, OZ207294.1, OZ207293.1, OZ207292.1
Poales	Carex riparia	OZ206428.1, OZ206427.1, OZ206426.1, OZ206425.1, OZ206424.1, OZ206423.1, OZ206422.1
Poales	Carex caryophyllea	OZ202111.1, OZ202110.1, OZ202109.1, OZ202108.1
Poales	UNVERIFIED: Phyllostachys	PQ362458.1
Poales	Festuca glaucescens	JBQVRU010013148.1, JBQVRU010013158.1, JBQVRU010013209.1, JBQVRU010013210.1, JBQVRU010013215.1, JBQVRU010013247.1, JBQVRU010013286.1, JBQVRU010013299.1, JBQVRU010013368.1, JBQVRU010013379.1, JBQVRU010013406.1, JBQVRU010013447.1, JBQVRU010013470.1, JBQVRU010013477.1, JBQVRU010013478.1, JBQVRU010013479.1, JBQVRU010013480.1
Poales	TPA_asm: Cymbopogon	BK059359.1
Poales	Pseudosasa japonica	PX122101.1
Poales	Zoysia macrostachya	PX119322.1
Poales	Triticum aestivum	OZ287251.1, OZ253661.1, OV737674.2, OV737522.2, OV737513.2, NC_036024.1, MW846284.1, MW846283.1, AP013053.1, AP013052.1, AP013051.1, MH051716.1, AH001278.2, GU985444.1, EU534409.1, Z11889.1, Y14434.1, Y14433.1, AP008982.1, Y13920.1
Poales	Holcus mollis	OZ286384.1
Poales	Oryza glaberrima	PV847689.1, PV847688.1
Poales	Alopecurus geniculatus	OZ282571.1
Poales	Eleocharis parvula	OZ282556.1, OZ282555.1
Poales	Schoenus nigricans	OZ277398.1, OZ277397.1, OZ277396.1, OZ277395.1, OZ277394.1
Poales	Juncus inflexus	OZ276025.1
Poales	Phleum pratense	OZ273861.1, OZ273860.1
Poales	Cenchrus fungigraminus	PQ720776.1
Poales	Juncus bufonius	OZ263735.1
Poales	Stipa pennata	PV447598.1, PV447597.1, PV447596.1, PV447595.1, PV447594.1, PV447593.1, PV447592.1, PV447591.1, PV447589.1, PV447587.1, PV447586.1, PV447585.1, PV447580.1, PV447579.1, PV447578.1, PV447577.1, PV447576.1, PV447575.1, PV447574.1, PV447573.1, PV447571.1, PV447570.1, PV447656.1, PV447655.1, PV447654.1, PV447653.1, PV447652.1, PV447651.1, PV447650.1, PV447649.1, PV447647.1, PV447645.1, PV447644.1, PV4…
Poales	Stipa penicillata	PV447569.1, PV447568.1, PV447567.1, PV447566.1, PV447565.1, PV447564.1, PV447563.1, PV447562.1, PV447560.1, PV447558.1, PV447557.1, PV447556.1, PV447551.1, PV447550.1, PV447549.1, PV447548.1, PV447547.1, PV447546.1, PV447545.1, PV447544.1, PV447542.1, PV447541.1
Poales	Stipa ovczinnikovii	PV447540.1, PV447539.1, PV447538.1, PV447537.1, PV447536.1, PV447535.1, PV447534.1, PV447533.1, PV447531.1, PV447529.1, PV447528.1, PV447527.1, PV447522.1, PV447521.1, PV447520.1, PV447519.1, PV447518.1, PV447517.1, PV447516.1, PV447515.1, PV447513.1, PV447512.1
Poales	Stipa macroglossa	PV447511.1, PV447510.1, PV447509.1, PV447508.1, PV447507.1, PV447506.1, PV447505.1, PV447504.1, PV447502.1, PV447500.1, PV447499.1, PV447498.1, PV447493.1, PV447492.1, PV447491.1, PV447490.1, PV447489.1, PV447488.1, PV447487.1, PV447486.1, PV447484.1, PV447483.1
Poales	Stipa lessingiana	PV447482.1, PV447481.1, PV447480.1, PV447479.1, PV447478.1, PV447477.1, PV447476.1, PV447475.1, PV447473.1, PV447471.1, PV447470.1, PV447469.1, PV447464.1, PV447463.1, PV447462.1, PV447461.1, PV447460.1, PV447459.1, PV447458.1, PV447457.1, PV447455.1, PV447454.1, PV447424.1, PV447423.1, PV447422.1, PV447421.1, PV447420.1, PV447419.1, PV447418.1, PV447417.1, PV447415.1, PV447413.1, PV447412.1, PV4…
Poales	Stipa hohenackeriana	PV447366.1, PV447365.1, PV447364.1, PV447363.1, PV447362.1, PV447361.1, PV447360.1, PV447359.1, PV447357.1, PV447355.1, PV447354.1, PV447353.1, PV447348.1, PV447347.1, PV447346.1, PV447345.1, PV447344.1, PV447343.1, PV447342.1, PV447341.1, PV447339.1, PV447338.1
Poales	Stipa ehrenbergiana	PV447279.1, PV447278.1, PV447277.1, PV447276.1, PV447275.1, PV447274.1, PV447273.1, PV447272.1, PV447270.1, PV447268.1, PV447267.1, PV447266.1, PV447261.1, PV447260.1, PV447259.1, PV447258.1, PV447257.1, PV447256.1, PV447255.1, PV447254.1, PV447252.1, PV447251.1
Poales	Stipa caucasica	PV447221.1, PV447220.1, PV447219.1, PV447218.1, PV447217.1, PV447216.1, PV447215.1, PV447214.1, PV447212.1, PV447210.1, PV447209.1, PV447208.1, PV447203.1, PV447202.1, PV447201.1, PV447200.1, PV447199.1, PV447198.1, PV447197.1, PV447196.1, PV447194.1, PV447193.1, PV447337.1, PV447336.1, PV447335.1, PV447334.1, PV447333.1, PV447332.1, PV447331.1, PV447330.1, PV447328.1, PV447326.1, PV447325.1, PV4…
Poales	Stipa heptapotamica	PV448119.1, PV448118.1, PV448117.1, PV448116.1, PV448115.1, PV448114.1, PV448113.1, PV448112.1, PV448110.1, PV448108.1, PV448107.1, PV448106.1, PV448101.1, PV448100.1, PV448099.1, PV448098.1, PV448097.1, PV448096.1, PV448095.1, PV448094.1, PV448092.1, PV448091.1, PV448148.1, PV448147.1, PV448146.1, PV448145.1, PV448144.1, PV448143.1, PV448142.1, PV448141.1, PV448139.1, PV448137.1, PV448136.1, PV4…
Poales	Stipa basiplumosa	PV447105.1, PV447104.1, PV447103.1, PV447102.1, PV447101.1, PV447100.1, PV447099.1, PV447098.1, PV447096.1, PV447094.1, PV447093.1, PV447092.1, PV447087.1, PV447086.1, PV447085.1, PV447084.1, PV447083.1, PV447082.1, PV447081.1, PV447080.1, PV447078.1, PV447077.1
Poales	Stipa arabica	PV447047.1, PV447046.1, PV447045.1, PV447044.1, PV447043.1, PV447042.1, PV447041.1, PV447040.1, PV447038.1, PV447036.1, PV447035.1, PV447034.1, PV447029.1, PV447028.1, PV447027.1, PV447026.1, PV447025.1, PV447024.1, PV447023.1, PV447022.1, PV447020.1, PV447019.1, PV447018.1, PV447017.1, PV447016.1, PV447015.1, PV447014.1, PV447013.1, PV447012.1, PV447011.1, PV447009.1, PV447007.1, PV447006.1, PV4…
Poales	Stipa klimesii	PV447395.1, PV447394.1, PV447393.1, PV447392.1, PV447391.1, PV447390.1, PV447389.1, PV447388.1, PV447386.1, PV447384.1, PV447383.1, PV447382.1, PV447377.1, PV447376.1, PV447375.1, PV447374.1, PV447373.1, PV447372.1, PV447371.1, PV447370.1, PV447368.1, PV447367.1
Poales	UNVERIFIED: Stipa	PV447250.1, PV447249.1, PV447248.1, PV447247.1, PV447246.1, PV447245.1, PV447244.1, PV447243.1, PV447241.1, PV447239.1, PV447238.1, PV447237.1, PV447232.1, PV447231.1, PV447230.1, PV447229.1, PV447228.1, PV447227.1, PV447226.1, PV447225.1, PV447223.1, PV447222.1
Poales	Stipa borysthenica	PV447134.1, PV447133.1, PV447132.1, PV447131.1, PV447130.1, PV447129.1, PV447128.1, PV447127.1, PV447125.1, PV447123.1, PV447122.1, PV447121.1, PV447116.1, PV447115.1, PV447114.1, PV447113.1, PV447112.1, PV447111.1, PV447110.1, PV447109.1, PV447107.1, PV447106.1
Poales	Stipa austroaltaica	PV447076.1, PV447075.1, PV447074.1, PV447073.1, PV447072.1, PV447071.1, PV447070.1, PV447069.1, PV447067.1, PV447065.1, PV447064.1, PV447063.1, PV447058.1, PV447057.1, PV447056.1, PV447055.1, PV447054.1, PV447053.1, PV447052.1, PV447051.1, PV447049.1, PV447048.1
Poales	Stipellula capensis	PV448234.1, PV448232.1, PV448231.1, PV448230.1, PV448229.1, PV448228.1, PV448227.1, PV448226.1, PV448224.1, PV448222.1, PV448221.1, PV448217.1, PV448216.1, PV448215.1, PV448214.1, PV448213.1, PV448212.1, PV448211.1, PV448210.1, PV448208.1, PV448207.1
Poales	Stipa zalesskii	PV448206.1, PV448205.1, PV448204.1, PV448203.1, PV448202.1, PV448201.1, PV448200.1, PV448199.1, PV448197.1, PV448195.1, PV448194.1, PV448193.1, PV448188.1, PV448187.1, PV448186.1, PV448185.1, PV448184.1, PV448183.1, PV448182.1, PV448181.1, PV448179.1, PV448178.1
Poales	Stipa tzveleviana	PV448177.1, PV448176.1, PV448175.1, PV448174.1, PV448173.1, PV448172.1, PV448171.1, PV448170.1, PV448168.1, PV448166.1, PV448165.1, PV448164.1, PV448159.1, PV448158.1, PV448157.1, PV448156.1, PV448155.1, PV448154.1, PV448153.1, PV448152.1, PV448150.1, PV448149.1
Poales	Stipa purpurea	PV448032.1, PV448031.1, PV448030.1, PV448029.1, PV448028.1, PV448027.1, PV448026.1, PV448025.1, PV448023.1, PV448021.1, PV448020.1, PV448019.1, PV448014.1, PV448013.1, PV448012.1, PV448011.1, PV448010.1, PV448009.1, PV448008.1, PV448007.1, PV448005.1, PV448004.1, PV447743.1, PV447742.1, PV447741.1, PV447740.1, PV447739.1, PV447738.1, PV447737.1, PV447736.1, PV447734.1, PV447732.1, PV447731.1, PV4…
Poales	Stipa tianschanica	PV448003.1, PV448002.1, PV448001.1, PV448000.1, PV447999.1, PV447998.1, PV447997.1, PV447996.1, PV447994.1, PV447992.1, PV447991.1, PV447990.1, PV447985.1, PV447984.1, PV447983.1, PV447982.1, PV447981.1, PV447980.1, PV447979.1, PV447978.1, PV447976.1, PV447975.1, PV447974.1, PV447973.1, PV447972.1, PV447971.1, PV447970.1, PV447969.1, PV447968.1, PV447967.1, PV447965.1, PV447963.1, PV447962.1, PV4…
Poales	Stipa richteriana	PV447945.1, PV447944.1, PV447943.1, PV447942.1, PV447941.1, PV447940.1, PV447939.1, PV447938.1, PV447936.1, PV447934.1, PV447933.1, PV447932.1, PV447927.1, PV447926.1, PV447925.1, PV447924.1, PV447923.1, PV447922.1, PV447921.1, PV447920.1, PV447918.1, PV447917.1, PV447916.1, PV447915.1, PV447914.1, PV447913.1, PV447912.1, PV447911.1, PV447910.1, PV447909.1, PV447907.1, PV447905.1, PV447904.1, PV4…
Poales	Stipa pulcherrima	PV447714.1, PV447713.1, PV447712.1, PV447711.1, PV447710.1, PV447709.1, PV447708.1, PV447707.1, PV447705.1, PV447703.1, PV447702.1, PV447701.1, PV447696.1, PV447695.1, PV447694.1, PV447693.1, PV447692.1, PV447691.1, PV447690.1, PV447689.1, PV447687.1, PV447686.1
Poales	Stipa przewalskyi	PV447685.1, PV447684.1, PV447683.1, PV447682.1, PV447681.1, PV447680.1, PV447679.1, PV447678.1, PV447676.1, PV447674.1, PV447673.1, PV447672.1, PV447667.1, PV447666.1, PV447665.1, PV447664.1, PV447663.1, PV447662.1, PV447661.1, PV447660.1, PV447658.1, PV447657.1
Poales	Stipa breviflora	PV447163.1, PV447162.1, PV447161.1, PV447160.1, PV447159.1, PV447158.1, PV447157.1, PV447156.1, PV447154.1, PV447152.1, PV447151.1, PV447150.1, PV447145.1, PV447144.1, PV447143.1, PV447142.1, PV447141.1, PV447140.1, PV447139.1, PV447138.1, PV447136.1, PV447135.1
Poales	Trikeraia pappiformis	PV446902.1, PV446901.1, PV446900.1, PV446899.1, PV446898.1, PV446897.1, PV446896.1, PV446895.1, PV446893.1, PV446891.1, PV446890.1, PV446889.1, PV446884.1, PV446883.1, PV446882.1, PV446881.1, PV446880.1, PV446879.1, PV446878.1, PV446877.1, PV446875.1, PV446874.1
Poales	Macrochloa tenacissima	PV446960.1, PV446959.1, PV446958.1, PV446957.1, PV446956.1, PV446955.1, PV446954.1, PV446953.1, PV446951.1, PV446949.1, PV446948.1, PV446947.1, PV446942.1, PV446941.1, PV446940.1, PV446939.1, PV446938.1, PV446937.1, PV446936.1, PV446935.1, PV446933.1, PV446932.1, PV446931.1, PV446930.1, PV446929.1, PV446928.1, PV446927.1, PV446926.1, PV446925.1, PV446924.1, PV446922.1, PV446920.1, PV446919.1, PV4…
Poales	Nassella tenuissima	PV446989.1, PV446988.1, PV446987.1, PV446986.1, PV446985.1, PV446984.1, PV446983.1, PV446982.1, PV446980.1, PV446978.1, PV446977.1, PV446976.1, PV446971.1, PV446970.1, PV446969.1, PV446968.1, PV446967.1, PV446966.1, PV446965.1, PV446964.1, PV446962.1, PV446961.1, PQ576941.1
Poales	Bromus inermis	PQ510806.1
Poales	UNVERIFIED: Indocalamus	PV366314.1
Poales	Indocalamus longiauritus	PV366313.1, PV366312.1
Poales	Spodiopogon sagittifolius	PP957933.1
Poales	Eriophorum angustifolium	OZ259066.1, OZ259065.1, OZ259064.1
Poales	Saccharum hybrid	PV604428.1, PV604427.1, PV604426.1, PV604425.1, PV604424.1, PV604423.1, PP454214.1, PP454213.1, PP454212.1, PP454211.1, PP454210.1, PP454209.1, PP454208.1, PP454207.1, PP454206.1, PP454205.1, MT921805.1, MT921804.1, MT921807.1, MT921806.1, MT921809.1, MT921808.1, MT411891.1, MT411890.1, MT821854.1, MT821853.1
Poales	Tripidium arundinaceum	PV604422.1, PV604421.1, PP664563.1, PP664562.1, PP454226.1, PP454225.1, PP454224.1
Poales	Carex echinata	OZ257389.1
Poales	Triticum turgidum	OZ256559.1, OV754594.2, OV753981.2, OV752620.2, OV754230.1
Poales	Carex nigra	OZ256515.1
Poales	Schoenoplectus tabernaemontani	OZ255995.1, OZ255994.1, OZ255993.1, OZ255992.1, OZ255991.1, OQ834971.1
Poales	Hordeum lechleri	PQ728108.1
Poales	Zea mays	JBMGJB010000168.1, JBMGJB010000174.1, JBMGJB010000196.1, JBMGJB010000197.1, JBMGJB010000202.1, JBMGJB010000212.1, JBMGJB010000214.1, JBMGJB010000216.1, JBMGJB010000224.1, JBMGJB010000225.1, JBMGJB010000236.1, JBMGJB010000242.1, JBMGJB010000248.1, JBMGJB010000249.1, JBMGJB010000253.1, JBMGJB010000256.1, JBMGJB010000263.1, JBMGJB010000267.1, JBMGJB010000268.1, JBMGJB010000271.1, JBMGJB010000275.1, …
Poales	Stipa capillata	PV176994.1, PV176993.1, PV176992.1, PV176991.1, PV176990.1, PV176989.1, PV176988.1, PV176987.1, PV176985.1, PV176983.1, PV176982.1, PV176981.1, PV176976.1, PV176975.1, PV176974.1, PV176973.1, PV176972.1, PV176971.1, PV176970.1, PV176969.1, PV176967.1, PV176966.1, MZ161093.1, MZ161092.1, MZ161091.1, MZ161090.1
Poales	Phragmites australis	PP481928.1, PP916046.1, OY282638.1, OY282637.1, OY282636.1
Poales	Hordeum vulgare	OZ243443.1, MN127982.1, MN127981.1, MN127980.1, MN127979.1, MN127978.1, MN127977.1, MN127976.1, MN127975.1, MN127974.1, MN127973.1, MN127972.1, MN127971.1, MN127970.1, MN127969.1, MN127968.1, MN127967.1, MN127966.1, AP017301.1, AP017300.1, KT341043.1, AB158193.1
Poales	Hierochloe odorata	OZ243092.1
Poales	UNVERIFIED: Schoenoplectus	OQ834972.1
Poales	Carex tibetikobresia	OQ834970.1, OQ834969.1
Poales	Carex myosuroides	OQ834968.1, OQ834967.1, OQ834966.1, OQ834965.1, OQ834964.1, OQ834963.1
Poales	Carex neurocarpa	OQ834962.1
Poales	Aegilops tauschii	OZ235114.1, OZ235105.1, OV788895.2, OV788893.2, OV788318.2, OV788313.2, OV788312.2
Poales	Cyperus niveus	PV037665.1
Poales	Thinopyrum obtusiflorum	OK120846.1
Poales	Elymus magellanicus	OQ086977.1, NC_072709.1
Poales	Carex hirta	OZ217915.1, OZ217914.1
Poales	Pennisetum giganteum	PQ768538.1
Poales	Amblyopyrum muticum	OZ211245.1, OZ209253.1
Poales	Carex pseudochinensis	PP465050.1, NC_087862.1
Poales	Carex extensa	OZ205489.1
Poales	Carex rostrata	OZ060115.1, OZ060114.1, OZ060113.1, OZ060112.1
Poales	Luzula pallescens	OZ187635.1
Poales	Stipa sibirica	PQ492199.1, PQ492198.1, PQ492197.1, PQ492196.1, PQ492195.1, PQ492194.1, PQ492193.1, PQ492192.1, PQ492190.1, PQ492188.1, PQ492187.1, PQ492182.1, PQ492181.1, PQ492180.1, PQ492179.1, PQ492178.1, PQ492177.1, PQ492176.1, PQ492175.1, PQ492173.1, PQ492172.1
Poales	Indocalamus tessellatus	PQ456900.1
Poales	Puya raimondii	PQ221457.1
Poales	Cyperus esculentus	PQ283567.1, PQ283566.1, PQ283565.1, PQ283564.1, NC_058697.1, MW542206.1
Poales	Polypogon viridis	OZ174321.1
Poales	Agropyron cristatum	PP503006.1
Poales	Poa chaixii	OZ173748.1
Poales	Carex laevigata	OZ173164.1, OZ173163.1, OZ173162.1, OZ173161.1, OZ173160.1
Poales	Digitaria sanguinalis	OZ156446.1
Poales	Schoenoplectus lacustris	OZ121641.1, OZ121640.1, OZ121639.1, OZ121638.1, OZ121637.1, OZ121636.1, OZ121635.1, OZ121634.1
Poales	Cyperus stolonifer	MZ930068.1, MZ930067.1
Poales	Carex depauperata	OZ078197.1, OZ078196.1, OZ078195.1, OZ078194.1, OZ078193.1, OZ078192.1, OZ078191.1, OZ078190.1
Poales	Hygroryza aristata	PP534167.1
Poales	Oryza sativa	BA000029.3, OX637258.1, NC_066488.1, NC_011033.1, NC_007886.1, OP740914.1, LC697740.2, ON854123.1, OX262159.1, OX262158.1, OX262157.1, OX262156.1, OX262155.1, OX262154.1, OX262153.1, OX262152.1, OX262151.1, OX262150.1, LC654237.1, LC595639.1, LC592696.1, MW691120.1, KY486275.1, MF669484.1, CP018169.1, KX255860.1, AP017386.1, AP017385.1, DQ167399.1, HQ267715.1, JX131325.1, JN861112.1, JN861111.1, …
Poales	Fargesia qinlingensis	PP885440.1, OP324800.1, OP324799.1, OP324798.1
Poales	Aegilops umbellulata	PP885439.1
Poales	Eleocharis quinqueflora	OZ060356.1, OZ060355.1, OZ060354.1
Poales	Schoenoplectus triqueter	OZ060285.1, OZ060284.1, OZ060283.1, OZ060282.1, OZ060281.1
Poales	Carex pendula	OZ060244.1, OZ060243.1
Poales	Carex divulsa	OZ060210.1, OZ060209.1
Poales	Carex sylvatica	OZ060180.1, OZ060179.1, OZ060178.1
Poales	Carex arenaria	OZ060147.1, OZ060146.1, OZ060145.1, OZ060144.1
Poales	Saccharum officinarum	PP816723.1, PP816722.1, PP804220.1, PP804219.1, PP803677.1, PP803676.1, PP804242.1, PP804241.1, PP803006.1, PP803005.1, PP729335.1, PP729334.1, PP664561.1, PP664560.1, NC_031164.1, OK037504.1, OK037503.1, LC107875.1, LC107874.1
Poales	Saccharum robustum	PP816301.1, PP816300.1, PP802967.1, PP802966.1, PP622779.1, PP622778.1
Poales	Saccharum spontaneum	PP816291.1, PP816290.1, PP803567.1, PP803566.1, PP729333.1, PP729332.1, PP729338.1, PP729337.1, PP729336.1, PP454223.1, PP454222.1
Poales	Tripidium ravennae	PP666879.1
Poales	Saccharum fulvum	PP666878.1
Poales	Tripidium rufipilum	PP666877.1
Poales	Ananas comosus	PP533607.1
Poales	Cynodon dactylon	PP493251.1, MK175054.1
Poales	Saccharum narenga	NC_088484.1, PP551632.1
Poales	Miscanthus sinensis	PP665701.1, PP665700.1
Poales	Saccharum longisetosum	PP622781.1, PP622780.1
Poales	Aechmea fasciata	NC_087835.1, PP436815.1
Poales	Eremochloa ophiuroides	NC_087774.1, PP372606.1
Poales	UNVERIFIED: Saccharum	PP056091.1, MG969495.1, MG969496.1
Poales	Secale cereale	NC_086686.1, PP035771.1, DQ146150.1
Poales	Zizania latifolia	NC_086674.1, PP035757.1
Poales	Paspalum vaginatum	NC_086594.1, PP072315.1
Poales	Triticum timopheevii	OY997404.1, NC_022714.1, AP013106.1
Poales	Cyperus rotundus	OK001347.1, OK001346.1, OK001345.1, OK001344.1
Poales	Juncus effusus	OR944654.1, NC_069588.1, OP177680.1, OX326995.1
Poales	Setaria italica	OR734219.1, OR734218.1
Poales	Aegilops cylindrica	OV788894.2
Poales	Triticum urartu	OV788311.2, OV785729.2, OV782725.2, OV781580.2, OV766538.2
Poales	Triticum dicoccum	OV744841.1
Poales	UNVERIFIED: Oryza	OR539814.1, OR539813.1, MH665664.1
Poales	Poa pratensis	NC_077587.1, OQ612620.1, OP980541.1, OP980540.1
Poales	Agrostis stolonifera	NC_082434.1, OQ695465.1
Poales	Bromus sterilis	OX465602.1
Poales	Carex breviculmis	NC_068626.1, ON482180.1
Poales	Avena longiglumis	NC_072961.1, OQ450323.1
Poales	Microstegium vimineum	NC_072666.1, OQ360108.1
Poales	Luzula sylvatica	NC_069587.1, OP177679.1, OX326962.1
Poales	Rhynchospora tenuis	NC_068217.1, OL799326.1
Poales	Rhynchospora pubera	NC_068216.1, OL799325.1
Poales	Rhynchospora breviuscula	NC_068215.1, OL799324.1
Poales	Chrysopogon zizanioides	NC_056367.1, MN635785.1
Poales	Eleusine indica	NC_040989.1, MF616338.1
Poales	Oryza minuta	NC_029816.1, KU176938.1
Poales	Aegilops speltoides	NC_022666.1, AP013107.1
Poales	Oryza rufipogon	NC_013816.1, LR794155.1, LR794154.1, LR794153.1, KX255859.1, KX255858.1, KX255857.1, KX255855.1, KX255854.1, KX255853.1, KX255852.1, AP012528.1, AP012527.1, AP011076.1
Poales	Tripsacum dactyloides	NC_008362.1, DQ984517.1
Poales	Sorghum bicolor	NC_008360.1, MZ506736.1, DQ984518.1
Poales	Zea luxurians	NC_008333.1, DQ645537.1
Poales	Zea perennis	NC_008331.1, DQ645538.1, U16993.1
Poales	UNVERIFIED: Sorghum	OP474139.1, OP474138.1, OP474137.1, OP474136.1, OP474135.1, OP474134.1, OP474133.1, OP474132.1, OP474131.1, OP474130.1, OP474129.1, OP474128.1, OP474127.1, OP474126.1, OP474125.1, OP474124.1, OP474123.1, OP474122.1, OP474121.1, OP474120.1, OP474119.1, OP474118.1, OP474117.1, OP474116.1, OP474114.1, OP474113.1, OP474112.1, OP474111.1, OP474110.1, OP474109.1, OP474108.1, OP474107.1, OP474106.1, OP4…
Poales	UNVERIFIED: Elymus	MZ202552.1
Poales	Coix lacryma-jobi	MT471100.1, MT471099.1, MT471098.1, MT471097.1
Poales	Sporobolus alterniflorus	MT471321.1
Poales	Urochloa decumbens	LC507189.1, LC507188.1
Poales	Bambusa oldhamii	EU365401.1
Poales	UNVERIFIED: Alloteropsis	MH644808.1
Poales	Oryza coarctata	MG429050.1
Poales	Ferrocalamus rimosivaginus	JN120789.1, JQ235176.1, JQ235175.1, JQ235174.1, JQ235173.1, JQ235172.1, JQ235171.1, JQ235170.1, JQ235169.1, JQ235168.1, JQ235167.1, JQ235166.1
Poales	UNVERIFIED: Hordeum	KU865690.1
Poales	UNVERIFIED: Triticum	KJ078650.1, KJ078649.1
Poales	UNVERIFIED: Aegilops	KJ078648.1
Poales	Lolium perenne	JX999996.1, AM998374.1, AM998373.1, AM998372.1
Poales	Triticum dicoccoides	AB749539.1
Poales	Maize mitochondrial	X02451.1, X06379.1, X06380.1, X07041.1, J01426.1, K01868.1
Poales	Z.mays NCS3	X57445.1
Poales	T.aestivum mitochondrial	X75036.1
Poales	T.aestivum nad4	X57164.1
Poales	T.aestivum mitochondrion	Z14078.1
Poales	Wheat mitochondrial	M37274.1
Rosales	Rubus chamaemorus	OZ336065.1, OZ336064.1
Rosales	Malus sylvestris	OZ319458.1, NC_065226.1, OX352768.1, ON478162.1
Rosales	Prunus armeniaca	PQ374209.1, PQ374427.1, NC_065228.1, ON478164.1
Rosales	Dasiphora glabra	PX118906.1, PV591332.1
Rosales	Dasiphora fruticosa	PX118905.1, PX118904.1, PX118903.1, PX118902.1, PX118901.1, PX118900.1, PX118899.1, PX118898.1, PX118897.1, PV591331.1
Rosales	Malus delavayi	PX108894.1
Rosales	Pyrus pyrifolia	PX233706.1, PV083434.1
Rosales	Pyrus betulifolia	MW080658.2, NC_054332.1, ON478165.1
Rosales	Antiaris toxicaria	PX109644.1
Rosales	Rosa roxburghii	PX109643.1
Rosales	Prunus dulcis	PX093178.1, CM038036.2, JAJFAZ020000010.1
Rosales	Rosa hugonis	PX091487.1
Rosales	Maclura tricuspidata	PX023084.1
Rosales	UNVERIFIED: Rubus	PV695629.1, PP003260.1
Rosales	Karpatiosorbus bristoliensis	OZ287475.1, PV207325.1
Rosales	Hippophae rhamnoides	PV819143.1, PQ309695.1, PQ309694.1
Rosales	Prunus avium	OZ278096.1, OZ278095.1, NC_044768.1, ON478178.1, ON478157.1, MT975322.1, MK816392.2
Rosales	Potentilla lineata	PV591330.1
Rosales	Argentina anserina	PV591329.1
Rosales	Prunus serrulata	PV763364.1
Rosales	UNVERIFIED: Malus	PP476385.1, PP476384.1, PP476383.1, PP826182.1, OR876282.1, MW057419.2
Rosales	Zelkova abelicea	OZ260068.1, OZ260067.1, OZ260066.1
Rosales	Ficus hirta	PV472256.1, PQ663700.1
Rosales	Rubus chingii	PP979628.1, PP979627.1, PP979626.1, PP979625.1, PQ063984.1, NC_065238.1, ON478176.1
Rosales	Cannabis sativa	CM113015.1, NC_029855.1, ON930432.1, OM974713.1, OK523375.1, MT557709.1, MT361980.1, JAATIQ010000614.1, MN599027.1, JAATIP010000466.1, JAATIP010000475.1, JAATIP010000486.1, JAATIP010000518.1, KU363807.1, KU310670.1, KR059940.1
Rosales	Ulmus minor	OZ240945.1
Rosales	UNVERIFIED: Prunus	PP109376.1, OP022428.1, OM687891.1
Rosales	Prunus ramburei	OZ234819.1, OZ234818.1
Rosales	Rubus idaeus	OZ232406.1
Rosales	Prunus davidiana	PQ825745.1, OR398307.1, OR398306.1, OR398305.1, OR398304.1, OR398303.1, OR398302.1, OR398301.1, OR398300.1, OR398299.1, OR398298.1, OR398297.1, OR398296.1, OR398295.1
Rosales	Rosa canina	OZ221629.1
Rosales	Potentilla indica	OZ221599.1
Rosales	Hippophae salicifolia	PQ875193.1, PQ653489.1
Rosales	Rosa spinosissima	OZ218480.1
Rosales	Artocarpus heterophyllus	PQ839731.1, PQ839730.1
Rosales	Artocarpus integer	PQ839729.1
Rosales	Malus baccata	OR876280.1, NC_065224.1, ON478159.1
Rosales	Rosa agrestis	OZ215701.1
Rosales	Taihangia rupestris	PQ528001.1
Rosales	UNVERIFIED: Rosa	PQ586260.1, PQ586259.1, PQ586258.1, PQ586257.1, PQ586256.1, PQ586255.1, MN909970.1
Rosales	Prunus cerasoides	PQ510804.1
Rosales	Rosa rugosa	PQ474155.1, OY288198.1, NC_065237.1, ON478175.1
Rosales	Malus halliana	PP498825.1, PP498824.1
Rosales	Crataegus bretschneideri	OR188195.1
Rosales	Crataegus pinnatifida	OR188194.1, OR188191.1, OR448913.1, OR448912.1, OR448911.1
Rosales	Crataegus maximowiczii	OR188193.1, OR188192.1
Rosales	Malus domestica	PP493239.1, PP464993.1, PP464992.1, OX352782.1, OX352780.1, OX352778.1, OX352770.1, ON478160.1, MN964891.1
Rosales	Malus asiatica	PP493238.1
Rosales	Malus yunnanensis	PP493237.1
Rosales	Malus x	PP493236.1, OY720342.1, NC_018554.1, FR714868.1
Rosales	Prunus brigantina	OZ184550.1
Rosales	Morus mongolica	PQ057811.1, PQ057810.1
Rosales	Morus alba	PQ060100.1, PQ060099.1, PQ060135.1, PQ060134.1, PQ060133.1, PQ060132.1
Rosales	Morus notabilis	PQ083383.1, NC_041177.1, MK301435.1
Rosales	Rubus caesius	OZ174144.1
Rosales	Malus niedzwetzkyana	PQ165102.1
Rosales	Rosa laevigata	PQ149012.1
Rosales	Geum rivale	OZ123699.1
Rosales	Filipendula ulmaria	OZ121603.1
Rosales	Acaena ovalifolia	OZ078289.1
Rosales	Prunus pseudocerasus	PP968944.1
Rosales	Malus sieversii	PP873258.1, NC_065225.1, ON478161.1
Rosales	Prinsepia uniflora	PP949469.1
Rosales	Prunus speciosa	AP029598.1
Rosales	Fragaria moschata	OZ076526.1, NC_062590.1, MW537837.1
Rosales	Urtica dioica	OZ076883.1, OZ076880.1, OZ076879.1, OZ076878.1, OZ076877.1, OZ076876.1, OZ076875.1, OZ076874.1, OZ076873.1, OZ076872.1
Rosales	Prunus cerasus	PP885437.1
Rosales	Prunus padus	PP885436.1, OZ060528.1, OZ060527.1
Rosales	UNVERIFIED: Urtica	MT759784.1, MT759783.1
Rosales	Frangula alnus	OZ066679.1
Rosales	Fragaria vesca	OZ073124.1, NC_065239.1, ON478179.1, GU363534.1
Rosales	Ulmus glabra	OZ067197.1
Rosales	Hippophae tibetana	PP712939.1
Rosales	Prunus domestica	PP691559.1
Rosales	Prunus yedoensis	PP533605.1, NC_065235.1, ON478173.1
Rosales	Alniaria alnifolia	PP506330.1
Rosales	Hippophae gyantsensis	NC_086921.1, PP314236.1
Rosales	Humulus lupulus	NC_086845.1, PP230457.1, OY720657.1, MW413894.1, MH016574.1
Rosales	Ziziphus jujuba	PP035764.1, NC_029809.1, CM036902.1, JAEACU010000014.1, KU187967.1
Rosales	Prunus salicina	PP035774.1, NC_065233.1, NC_060491.1, OK563724.1, ON478171.1, MZ647491.1
Rosales	Dryas octopetala	OY992842.1, OY992841.1
Rosales	Potentilla sterilis	OY821768.1
Rosales	Spiraea crenata	CM067057.1
Rosales	UNVERIFIED: Spiraea	OR581719.1, OR581718.1, OR581717.1, OR581716.1
Rosales	Pyrus communis	OY757085.1, NC_065229.1, ON478166.1
Rosales	Crataegus laevigata	OY756955.1
Rosales	Spiraea nipponica	OR643888.1, OR643887.1
Rosales	Spiraea japonica	OR643886.1, OR643885.1
Rosales	Spiraea chinensis	OR643884.1, OR643883.1
Rosales	Ventilago leiocarpa	OQ165324.1, OQ165323.1, OQ165322.1
Rosales	Rosa hybrid	NC_077627.1, OQ628291.1
Rosales	Ficus carica	NC_077626.1, OQ629317.1
Rosales	Prunus tenella	NC_077519.1, OQ559502.1
Rosales	Urtica urens	OY282532.1
Rosales	Parietaria judaica	OX940875.1, OX940874.1, OX940873.1
Rosales	Comarum palustre	OX637593.1
Rosales	Prunus kanzakura	NC_065230.1, ON478167.1
Rosales	Pyrus ussuriensis	NC_065227.1, ON478163.1
Rosales	Fragaria mandshurica	NC_065222.1, ON478154.1, MW537833.1
Rosales	Fragaria iturupensis	NC_062833.1, MW537830.1
Rosales	Fragaria tibetica	NC_062832.1, MW537826.1
Rosales	Prunus schneideriana	NC_065066.1
Rosales	Prunus mira	NC_065231.1, ON478168.1
Rosales	Photinia serratifolia	NC_065220.1, ON556623.1, MZ153172.1
Rosales	Pyrus x	NC_065218.1, ON478180.1, ON478158.1, OM763766.1
Rosales	Rosa chinensis	NC_065236.1, OP177682.1, ON478174.1, CM009589.1, PDCK01000047.1
Rosales	Prunus mume	NC_065232.1, ON478169.1
Rosales	Fragaria pentaphylla	NC_065223.1, ON478155.1, MW537831.1
Rosales	Geum urbanum	NC_065221.1, OX327018.1, ON556624.1
Rosales	Fragaria gracilis	NC_062834.1, MW537835.1
Rosales	Fragaria viridis	NC_062592.1, ON478156.1, MW537840.1
Rosales	Fragaria iinumae	NC_062591.1, OM763769.1, MW537839.1
Rosales	Fragaria nilgerrensis	NC_062589.1, OM763770.1, MW537834.1
Rosales	Potentilla micrantha	NC_062588.1, MW537832.1
Rosales	Fragaria nubicola	NC_062587.1, MW537825.1
Rosales	Fragaria x	NC_065219.1, OM763768.1, OM763767.1
Rosales	Prunus sibirica	NC_065234.1, ON478172.1
Rosales	Ziziphus mauritiana	NC_068745.1, OP537228.1
Rosales	Fragaria orientalis	NC_057524.1, MW537838.1, MW464867.1
Rosales	Sorbus aucuparia	NC_052880.1, ON478177.1, MT648825.1
Rosales	Eriobotrya japonica	NC_045228.1, MN481990.1
Rosales	Prunus conradinae	MZ231125.1
Rosales	UNVERIFIED: Broussonetia	OP342747.1, OP342746.1, OP342745.1, OP342744.1
Rosales	Potentilla anserina	ON478170.1, OW176988.1
Rosales	TPA_asm: Rosa	BK013300.1
Rosales	Chaenomeles speciosa	OL450371.1, OL450370.1
Rosales	Fragaria daltoniana	MW537836.1
Rosales	Fragaria corymbosa	MW537829.1
Rosales	Fragaria chiloensis	MW537828.1
Rosales	Fragaria nipponica	MW537827.1
Rosales	UNVERIFIED: Morus	MW924383.1, MW924382.1
Rosales	Trophis scandens	MH311529.1
Rosales	Broussonetia papyrifera	MH311532.1
Rosales	Broussonetia kaempferi	MH311531.1
Rosales	Broussonetia kurzii	MH311530.1
Rosales	Broussonetia monoica	MH311528.1
Rosales	Broussonetia luzonica	MH311527.1
Rosales	Zelkova schneideriana	MW717909.1, MW717908.1, MW717907.1
Rosales	Torminalis glaberrima	MT610102.1
Rosales	Hemiptelea davidii	MN061667.1
Rosales	UNVERIFIED: Pyrus	KY563267.1
Rosales	Malus hupehensis	KR534606.1
Aquifoliales	Ilex micrococca	PP994859.1
Aquifoliales	Ilex aquifolium	PP908998.1, OX637411.1
Aquifoliales	Ilex rotunda	NC_084321.1, OR666441.1
Aquifoliales	Ilex macrocarpa	NC_082235.1, OR066215.1
Aquifoliales	Ilex metabaptista	NC_081509.1, OQ928097.1
Aquifoliales	Ilex pubescens	NC_045078.1, MK714017.1
Caryophyllales	Honckenya peploides	OZ246788.1, OZ246787.1
Caryophyllales	Amaranthus palmeri	PQ210873.1, PX126026.1
Caryophyllales	Oxyria sinensis	PQ320133.1, PQ320132.1
Caryophyllales	Oxyria digyna	PQ301200.1, PQ301199.1, OZ038369.1, OZ038368.1
Caryophyllales	Tamarix chinensis	PX251577.1
Caryophyllales	Carpobrotus edulis	OZ298085.1, OZ298084.1
Caryophyllales	Tamarix gallica	PX130431.1, OZ123713.1
Caryophyllales	Amaranthus hypochondriacus	PX126027.1
Caryophyllales	Amaranthus retroflexus	PX126025.1
Caryophyllales	UNVERIFIED: Cereus	PV822039.1, PV822038.1
Caryophyllales	Persicaria maackiana	PV857705.1
Caryophyllales	Persicaria nepalensis	OZ284476.1, OZ284475.1, OZ284474.1, OZ284473.1, OZ284472.1
Caryophyllales	Gypsophila vaccaria	PV700085.1
Caryophyllales	Persicaria amphibia	OZ273748.1
Caryophyllales	Atriplex hortensis	PV752184.1
Caryophyllales	Spinacia oleracea	OZ260150.1, NC_035618.1, KY768855.1, AB434712.1
Caryophyllales	Polycarpon tetraphyllum	OZ251142.1, OZ251141.1
Caryophyllales	Spergula arvensis	OZ240763.1
Caryophyllales	UNVERIFIED: Cistanthe	PP335808.1, PP335807.1, PP335806.1
Caryophyllales	Armeria pungens	OZ238829.1, OZ238828.1
Caryophyllales	Blitum bonus-henricus	OZ208760.1
Caryophyllales	Reynoutria japonica	NC_082180.1, OR228435.1
Caryophyllales	Rheum webbianum	PQ469560.1
Caryophyllales	Halogeton glomeratus	PQ468277.1, PQ468276.1, PQ468275.1
Caryophyllales	Arenaria serpyllifolia	OZ174181.1, OZ174180.1, OZ174179.1, OZ174178.1, OZ174177.1
Caryophyllales	Tamarix austromongolica	PQ165103.1
Caryophyllales	Salicornia ramosissima	PP974652.1, OX596241.1
Caryophyllales	Salicornia europaea	PP952120.1
Caryophyllales	Moehringia trinervia	OZ066950.1
Caryophyllales	Nepenthes khasiana	MK330891.1, NC_080973.1
Caryophyllales	Nopalea cochenillifera	NC_087799.1, OR885585.1
Caryophyllales	Fallopia convolvulus	OZ024738.1
Caryophyllales	Chenopodium suecicum	NC_086917.1, PP314232.1
Caryophyllales	Chenopodium formosanum	NC_086916.1, PP314231.1
Caryophyllales	Chenopodium acuminatum	NC_086733.1, PP155192.1
Caryophyllales	Amaranthus tricolor	NC_086685.1, PP035770.1, OP177685.1, OP177684.1, OP177683.1
Caryophyllales	Mesembryanthemum crystallinum	NC_086673.1, PP035755.1
Caryophyllales	Myricaria laxiflora	NC_086644.1, PP093696.1
Caryophyllales	Persicaria maculosa	OY998272.1
Caryophyllales	Polygonum maritimum	OZ002738.1
Caryophyllales	Spergularia marina	OY804562.1
Caryophyllales	Spergularia bocconei	OY734960.1
Caryophyllales	Rheum palmatum	NC_082039.1, OR148905.1
Caryophyllales	Selenicereus monacanthus	NC_081468.1, OQ835513.1
Caryophyllales	Haloxylon ammodendron	OR296703.1, OR296702.1
Caryophyllales	Mammillaria huitzilopochtli	NC_080974.1, OP081771.1
Caryophyllales	Agrostemma githago	OY288263.1, NC_057604.1, MW553037.1
Caryophyllales	Rheum rhabarbarum	OQ754378.1, OQ754377.1, OQ754376.1
Caryophyllales	Pereskia aculeata	NC_067638.1, ON496936.1
Caryophyllales	Suaeda glauca	NC_060419.1, MW561632.1
Caryophyllales	Mirabilis jalapa	NC_056991.1, MW295642.1
Caryophyllales	Bougainvillea spectabilis	NC_056281.1, MW167296.1
Caryophyllales	Mirabilis himalaica	NC_048974.1, MT535663.1
Caryophyllales	Chenopodium quinoa	NC_041093.1, MK182703.1
Caryophyllales	Nepenthes ventricosa	NC_039531.1, MH798871.1
Caryophyllales	Beta macrocarpa	NC_015994.1, FQ378026.1
Caryophyllales	Beta vulgaris	NC_015099.1, NC_002511.2, FQ014231.1, FQ014226.1, FP885871.1, FP885876.1, FP885845.1, FP885834.1, AB061226.1, BA000024.1, AB303857.1, AB008450.1
Caryophyllales	Silene latifolia	NC_014487.1, HM562727.1
Caryophyllales	Myricaria elegans	OP429118.1, OP429117.1
Caryophyllales	Chenopodium album	OX419235.1
Caryophyllales	Dysphania ambrosioides	CM048684.1
Caryophyllales	Polygonum aviculare	OW204033.1
Caryophyllales	Bougainvillea glabra	MN432178.1, MN432177.1, MN432175.1
Caryophyllales	Alternanthera philoxeroides	MN166292.1
Caryophyllales	Tetragonia tetragonoides	MW971440.1
Caryophyllales	Fallopia aubertii	MW664926.1
Caryophyllales	UNVERIFIED: Sesuvium	MK922288.1
Caryophyllales	Silene chalcedonica	MW580991.1, MW580990.1, MW580989.1, MW580987.1, MW580986.1, MW580985.1, MW580984.1, MW580983.1, MW580981.1, MW580980.1, MW580979.1, MW580978.1, MW580977.1, MW580976.1, MW580975.1, MW580974.1, MW580973.1, MW580972.1, MW580970.1, MW580968.1, MW580967.1
Caryophyllales	Fagopyrum esculentum	MT318710.1, MT318709.1, MT318708.1, MT318707.1, MT318706.1, MT318705.1, MT318704.1, MT318703.1, MT318702.1, MT318701.1
Caryophyllales	Sesuvium portulacastrum	MN683736.1
Caryophyllales	UNVERIFIED: Bougainvillea	MH121057.1
Caryophyllales	Silene vulgaris	MH576576.1, MH455604.1, MH455603.1, MH455602.1, JQ771316.1, JQ771315.1, JQ771314.1, JQ771313.1, JQ771312.1, JQ771311.1, JQ771310.1, JQ771309.1, JQ771308.1, JQ771307.1, JQ771306.1, JQ771305.1, JQ771304.1, JQ771303.1, JQ771302.1, JQ771301.1, JQ771300.1, JF750427.1, JF750430.1, JF750429.1, JF750428.1
Caryophyllales	Fallopia multiflora	MF611851.1, MF611850.1
Caryophyllales	UNVERIFIED: Bienertia	KY563266.1
Caryophyllales	Silene noctiflora	KP053887.1, KP053886.1, KP053885.1, KP053884.1, KP053883.1, KP053882.1, KP053881.1, KP053880.1, KP053879.1, KP053878.1, KP053877.1, KP053876.1, KP053875.1, KP053874.1, KP053873.1, KP053872.1, KP053871.1, KP053870.1, KP053869.1, KP053868.1, KP053867.1, KP053866.1, KP053865.1, KP053864.1, KP053863.1, KP053862.1, KP053861.1, KP053860.1, KP053859.1, KP053858.1, KP053857.1, KP053856.1, KP053855.1, KP0…
Caryophyllales	Silene conica	JF750629.1, JF750628.1, JF750627.1, JF750626.1, JF750624.1, JF750621.1, JF750620.1, JF750616.1, JF750615.1, JF750614.1, JF750613.1, JF750612.1, JF750611.1, JF750610.1, JF750609.1, JF750608.1, JF750607.1, JF750606.1, JF750605.1, JF750604.1, JF750603.1, JF750602.1, JF750601.1, JF750600.1, JF750599.1, JF750598.1, JF750597.1, JF750596.1, JF750595.1, JF750594.1, JF750593.1, JF750592.1, JF750591.1, JF7…
Caryophyllales	Dianthus japonicus	AB434713.1
Caryophyllales	B.vulgaris mitochondrion	X54722.1
Sapindales	UNVERIFIED: Citrus	PX373694.1, MT604162.1
Sapindales	Citrus x	PX251582.1, PP894751.1
Sapindales	Peganum multisectum	PQ859560.1
Sapindales	Peganum nigellastrum	PQ859559.1
Sapindales	Zanthoxylum nitidum	PX113225.1
Sapindales	Aesculus hippocastanum	OZ240859.1
Sapindales	Tetradium ruticarpum	PV176894.1, PV176893.1, PV176892.1, PV176891.1, PV176890.1, PV176889.1
Sapindales	Citrus medica	PQ636878.1
Sapindales	Melicope pteleifolia	PQ221923.1
Sapindales	Toona microcarpa	PQ318328.1, PQ318327.1
Sapindales	Xanthoceras sorbifolium	PQ309697.1, PQ309696.1, CM036794.1, MK333231.1
Sapindales	Toona fargesii	PQ287271.1
Sapindales	Phellodendron amurense	PP492705.1, PP492704.1
Sapindales	Nephelium lappaceum	PP916047.1
Sapindales	Litchi chinensis	PP932631.1
Sapindales	UNVERIFIED: Heynea	MT759798.1, MT759797.1
Sapindales	UNVERIFIED: Zanthoxylum	MT759772.1, MT759771.1, MT759770.1
Sapindales	Citrus maxima	PP770439.1, PP035765.1, NC_057143.1, MN946545.1, MN946544.1
Sapindales	Limonia acidissima	NC_086955.1, PP331239.1
Sapindales	Citrus reticulata	NC_086688.1, PP035766.1
Sapindales	Melia azedarach	PP099860.1, PP099859.1
Sapindales	Aglaia odorata	NC_084341.1, OR680718.1
Sapindales	Acer campestre	OX940813.1
Sapindales	Toona sinensis	NC_065061.1, OM574631.1
Sapindales	Cotinus coggygria	NC_064986.1, MZ089853.1
Sapindales	Toona ciliata	NC_065060.1, OM574630.1
Sapindales	Mangifera longipes	NC_060990.1, MZ751075.1
Sapindales	Acer yangbiense	NC_059858.1, CM017774.1
Sapindales	Citrus unshiu	NC_057142.1, MN946543.1, BDQV01000199.1
Sapindales	Sapindus mukorossi	NC_050850.1, MT806100.1
Sapindales	Spondias tuberosa	NC_045036.1, MN057921.1
Sapindales	Spondias mombin	NC_045035.1, MN057920.1
Sapindales	Citrus sinensis	NC_037463.1, MG736621.1
Sapindales	Murraya koenigii	CM046829.1
Sapindales	UNVERIFIED: Commiphora	OK539777.1
Sapindales	Ailanthus altissima	OX327714.1
Sapindales	Mangifera sylvatica	MZ751077.1
Sapindales	Mangifera persiciforma	MZ751076.1
Sapindales	Acer truncatum	MZ318049.1
Sapindales	Nitraria tangutorum	MK431824.1
Sapindales	Acer miaotaiense	MZ636518.1
Sapindales	Mangifera indica	CM021857.1
Sapindales	Peganum harmala	MK431826.1
Asterales	Carduus crispus	OZ337555.1
Asterales	Carlina vulgaris	OZ238182.1
Asterales	Lobelia urens	OZ241236.1
Asterales	Carduus nutans	OZ240663.1
Asterales	Crepis capillaris	OZ317647.1
Asterales	UNVERIFIED: Marshallia	MH037199.1, MH037194.1
Asterales	Paraprenanthes diversifolia	MN661146.1
Asterales	Artemisia annua	PKPP01000208.1, PKPP01000263.1, PKPP01000283.1
Asterales	UNVERIFIED: Dendrosenecio	KT968335.1
Asterales	H.annuus mitochondrion	Z23137.1
Other-Angiosperms	Aconitum carmichaelii	NC_084324.1, OR682677.1
Other-Angiosperms	Aconitum kusnezoffii	NC_053920.1, MW013323.1
Other-Angiosperms	Aconitum scaposum	MT759796.1, MT759795.1
Other-Angiosperms	Acorus tatarinowii	OR066318.1, OR066317.1, OR066316.1, OR066315.1, OR066314.1, OR066322.1, OR066321.1, OR066320.1, OR066319.1
Other-Angiosperms	Actinidia arguta	NC_088520.1, PP442185.1, MH559343.1
Other-Angiosperms	Actinidia chinensis	PP035753.1, NC_065997.1, ON012797.1, ON024071.1, ON024070.1, MZ959062.1, MZ959061.1, MH645954.1, MH645953.1
Other-Angiosperms	Actinidia eriantha	NC_086676.1, PP035760.1, MZ959063.1, MH645952.1
Other-Angiosperms	Actinidia latifolia	NC_072295.1, OQ198584.1
Other-Angiosperms	Actinidia macrosperma	NC_083134.1, OR466481.1
Other-Angiosperms	Actinidia rufa	NC_086781.1, PP212808.1, BJWL01000013.1, BJWL01000023.1, BJWL01000305.1
Other-Angiosperms	Actinidia valvata	OQ259535.1, OQ259536.1
Other-Angiosperms	Adonis annua	OZ123192.1
Other-Angiosperms	Aegiceras corniculatum	NC_056358.1, MT130509.1
Other-Angiosperms	Aethionema grandiflorum	OQ376434.1
Other-Angiosperms	Ajuga campylantha	MT277329.1, MT277328.1, MT277327.1, MT277326.1, MT277325.1, MT277324.1, MT277323.1, MT277322.1, MT277321.1
Other-Angiosperms	Ajuga campylanthoides	MT277308.1, MT277293.1, MT277204.1, MT277203.1, MT277188.1, MT277184.1, MT277167.1
Other-Angiosperms	Ajuga chamaepitys	OY282509.1
Other-Angiosperms	Ajuga ciliata	MT075726.1, MT075725.1
Other-Angiosperms	Ajuga decumbens	MT277277.1, MT277236.1, MT277234.1, MT277225.1, MT277216.1, MT277195.1, MT277192.1, MT277179.1
Other-Angiosperms	Ajuga forrestii	MT277300.1, MT277262.1, MT277232.1, MT277209.1, MT277202.1, MT277171.1
Other-Angiosperms	Ajuga lupulina	MT277296.1, MT277267.1, MT277247.1, MT277223.1, MT277183.1
Other-Angiosperms	Ajuga nipponensis	MT277305.1, MT277297.1, MT277249.1, MT277242.1, MT277175.1
Other-Angiosperms	Ajuga reptans	OZ252521.1, NC_023103.1, KF709392.1
Other-Angiosperms	Akania lucens	OQ376435.1
Other-Angiosperms	Alisma gramineum	PV541474.1, PV541473.1, PV541472.1, PV541471.1, PV541470.1, PV541469.1, PV541468.1, PV541467.1, PV541466.1, PV541465.1, PV541464.1, PV541463.1, PV541462.1, PV541461.1, PV541460.1, PV541459.1, PV541458.1, PV541457.1, PV541438.1, PV541437.1, PV541436.1, PV541435.1, PV541434.1, PV541433.1, PV541432.1, PV541431.1, PV541415.1, PV541414.1, PV541413.1, PV541412.1, PV541411.1, PV541410.1, PV541409.1, PV5…
Other-Angiosperms	Alisma lanceolatum	PV541482.1, PV541481.1, PV541480.1, PV541479.1, PV541478.1, PV541477.1, PV541476.1, PV541475.1, PV541456.1, PV541455.1, PV541454.1, PV541453.1, PV541452.1, PV541451.1, PV541450.1, PV541449.1, PV541448.1, PV541423.1, PV541422.1, PV541421.1, PV541420.1, PV541419.1, PV541418.1, PV541417.1, PV541416.1
Other-Angiosperms	Alisma plantago-aquatica	PV541430.1, PV541429.1, PV541428.1, PV541427.1, PV541426.1, PV541425.1, PV541424.1, OY856416.1
Other-Angiosperms	Alisma wahlenbergii	PV541500.1, PV541499.1, PV541498.1, PV541497.1, PV541496.1, PV541495.1, PV541494.1, PV541493.1, PV541492.1, PV541491.1, PV541490.1, PV541489.1, PV541488.1, PV541487.1, PV541486.1, PV541485.1, PV541484.1, PV541483.1, PV541447.1, PV541446.1, PV541445.1, PV541444.1, PV541443.1, PV541442.1, PV541441.1, PV541440.1, PV541439.1, PV541398.1, PV541397.1, PV541396.1, PV541395.1, PV541394.1, PV541393.1, PV5…
Other-Angiosperms	Alliaria petiolata	OQ376436.1
Other-Angiosperms	Allium cepa	OQ473923.1, NC_030100.1, MT240856.1, MH548365.1, MH548364.1, MH548363.1, MH548362.1, KU318712.1, AP018389.1, AP018388.1
Other-Angiosperms	Allium fistulosum	OL347690.1
Other-Angiosperms	Alnus cordata	OZ243223.1, OZ243222.1
Other-Angiosperms	Alnus glutinosa	OY340913.1, OY340912.1
Other-Angiosperms	Alnus incana	OZ222504.1, OZ222503.1
Other-Angiosperms	Amborella trichopoda	KF754803.1, KF754802.1, KF754801.1, KF754800.1, KF754799.1
Other-Angiosperms	Amethystea caerulea	MT277299.1, MT277298.1, MT277294.1, MT277248.1, MT277244.1, MT277238.1, MT277194.1, MT277187.1, MT277173.1
Other-Angiosperms	Amorphophallus albus	NC_066968.1, OM066882.1, OM066877.1, OM066875.1, OM066874.1, OM066871.1, OM066870.1, OM066869.1, OM066887.1, OM066886.1, OM066885.1, OM066884.1, OM066883.1, OM066881.1, OM066880.1, OM066879.1, OM066878.1, OM066876.1, OM066873.1, OM066872.1
Other-Angiosperms	Ampelopsis aconitifolia	MT759791.1
Other-Angiosperms	Anagallis arvensis	OZ281391.1
Other-Angiosperms	Andropogon virginicus	LT996916.1
Other-Angiosperms	Androsace saussurei	OZ184521.1
Other-Angiosperms	Anemone maxima	NC_053368.1
Other-Angiosperms	Anemone patens	ON454211.1, ON454195.1, ON454179.1, ON454210.1, ON454194.1, ON454178.1, ON454209.1, ON454193.1, ON454177.1, ON454208.1, ON454192.1, ON454176.1, ON454207.1, ON454191.1, ON454175.1, ON454206.1, ON454190.1, ON454174.1, ON454205.1, ON454189.1, ON454173.1, ON454204.1, ON454188.1, ON454172.1, ON454203.1, ON454187.1, ON454171.1, ON454202.1, ON454186.1, ON454170.1, ON454201.1, ON454185.1, ON454169.1, ON4…
Other-Angiosperms	Anisomeles indica	PP554241.1
Other-Angiosperms	Annona cherimola	PV439851.1
Other-Angiosperms	Aponogeton distachyos	OZ224489.1
Other-Angiosperms	Apostasia fujianica	PP724664.1
Other-Angiosperms	Apostasia shenzhenica	NC_077647.1, OQ645347.1
Other-Angiosperms	Aquilegia amurensis	OR818045.1, OR818044.1, OR818043.1
Other-Angiosperms	Aquilegia vulgaris	OZ198193.1, OZ198192.1
Other-Angiosperms	Arabidopsis lyrata	OQ376437.1, NC_081483.1, OQ852786.1
Other-Angiosperms	Arabidopsis thaliana	NC_003076.8, CP002688.1, NC_003070.9, CP002684.1, NC_003075.7, NC_003074.8, NC_003071.7, CP002687.1, CP002686.1, CP002685.1, OZ205040.1, OZ204936.1, OY747154.1, OY747151.1, NC_037304.1, CM046312.1, OX261951.1, OX261950.1, OX261949.1, OX261948.1, OX261947.1, CP096029.1, OW119601.1, MK358445.1, LR881472.1, JF729202.1, JF729201.1, JF729200.1, AJ270060.1, NM_100625.4, NM_001125918.2, NM_123604.3, NM_…
Other-Angiosperms	Arabis alpina	NC_037070.1, MG171191.1
Other-Angiosperms	Arabis cypria	OQ376438.1
Other-Angiosperms	Arabis hirsuta	OZ053314.1, OQ376439.1
Other-Angiosperms	Arabis nordmanniana	OQ376440.1
Other-Angiosperms	Arabis planisiliqua	OQ376441.1
Other-Angiosperms	Arabis pubescens	OQ376442.1
Other-Angiosperms	Arabis soyeri	OQ376443.1
Other-Angiosperms	Arabis verna	OQ376444.1
Other-Angiosperms	Aragoa abietina	OK514181.1
Other-Angiosperms	Aragoa cleefii	OK514182.1
Other-Angiosperms	Arctostaphylos glauca	MZ779111.1
Other-Angiosperms	Areca catechu	MW785263.1
Other-Angiosperms	Areca macrocalyx	MW785265.1, MW785264.1
Other-Angiosperms	Argania spinosa	MZ151883.2
Other-Angiosperms	Armoracia rusticana	OZ278782.1
Other-Angiosperms	Asclepias syriaca	NC_022796.1, KF541337.1
Other-Angiosperms	Asparagus cochinchinensis	PQ851715.1, PQ851714.1, PQ851713.1
Other-Angiosperms	Asparagus officinalis	NC_053642.1, MT483944.1
Other-Angiosperms	Aubrieta canescens	OQ376445.1
Other-Angiosperms	Aubrieta parviflora	OQ376446.1
Other-Angiosperms	Avicennia marina	CM032784.1, PP155190.1, PP908999.1, CM023205.1, CM032785.1, CM032753.1, CM032754.1, CM032755.1, CM032756.1, CM032757.1, CM032758.1, CM032759.1, CM032760.1, CM032761.1, CM032762.1, CM032763.1, CM032764.1, CM032765.1, CM032766.1, CM032767.1, CM032768.1, CM032769.1, CM032770.1, CM032771.1, CM032772.1, CM032773.1, CM032774.1, CM032775.1, CM032776.1, CM032777.1, CM032778.1, CM032779.1, CM032780.1, CM0…
Other-Angiosperms	B.campestris mitochondrion	X60794.1
Other-Angiosperms	Balanites aegyptiaca	OK539778.1
Other-Angiosperms	Ballota nigra	OX344733.1, OX344732.1, OX344731.1
Other-Angiosperms	Barbarea vulgaris	OY763895.1
Other-Angiosperms	Barbosella orbicularis	OQ834768.1
Other-Angiosperms	Barclaya longifolia	PV439852.1
Other-Angiosperms	Batis maritima	NC_024429.1, KJ820684.1
Other-Angiosperms	Benincasa hispida	PQ164978.1
Other-Angiosperms	Berberis aquifolium	OZ247546.1, OZ247545.1, OZ247544.1, OZ247543.1, OZ247542.1
Other-Angiosperms	Berberis vulgaris	OY747138.1
Other-Angiosperms	Betula pendula	OZ260459.1, OR496170.1, LT855379.1
Other-Angiosperms	Biscutella lyrata	OQ376448.1
Other-Angiosperms	Bletilla striata	PQ859863.1, PQ859861.1, PQ859851.1, PQ859850.1, PQ859848.1, PQ859846.1, PQ859845.1, PQ859864.1, PQ859862.1, PQ859860.1, PQ859859.1, PQ859858.1, PQ859857.1, PQ859856.1, PQ859855.1, PQ859854.1, PQ859853.1, PQ859852.1, PQ859849.1, PQ859847.1
Other-Angiosperms	Boea hygrometrica	NC_016741.1, JN107812.1
Other-Angiosperms	Boechera breweri	OQ376449.1
Other-Angiosperms	Boechera davidsonii	OQ376450.1
Other-Angiosperms	Boechera falcata	CM115245.1
Other-Angiosperms	Boechera retrofracta	OQ376451.1
Other-Angiosperms	Boechera stricta	NC_042143.1, MH545496.1
Other-Angiosperms	Boechera suffrutescens	OQ376452.1
Other-Angiosperms	Brasenia schreberi	MZ919336.1, MZ919335.1, MZ919334.1, MZ919333.1, MZ919332.1, MZ919331.1
Other-Angiosperms	Brassica carinata	NC_016120.1, JF920287.1
Other-Angiosperms	Brassica juncea	NC_016123.1, MZ671992.1, MZ671991.1, MZ671990.1, MT675106.1, MT675105.1, MT675104.1, MT675103.1, MG872829.1, MG872828.1, MG872827.1, MG872826.1, MG872825.1, KF736093.1, KF736092.1, KJ461445.1
Other-Angiosperms	Brassica napus	PP663685.1, PP663684.1, NC_008285.1, MZ540940.1, MZ540939.1, MZ540938.1, MZ540937.1, MZ540936.1, MZ540935.1, MZ540934.1, MZ540933.1, MZ540932.1, MZ540931.1, MN443182.1, MN428072.1, MW348924.1, MW001149.1, KP161618.1, KM454975.1, KM454974.1, AB569606.1, AP006444.1, D13699.1, AB073400.1
Other-Angiosperms	Brassica nigra	NC_029182.1, KP030753.1, OZ173179.1
Other-Angiosperms	Brassica oleracea	KJ820683.1, NC_016118.1, ON758780.1, ON758779.1, ON758777.1, ON758776.1, ON758774.1, ON960289.1, OL351256.1, MW423605.1, MW423604.1, MW900252.1, KU831325.1
Other-Angiosperms	Brassica rapa	NC_049892.1, MT409179.1, PP579759.1, PP231953.1, PP035758.1, ON244455.1, ON244454.1, NC_016125.1, OP729396.1, MN910310.1, MN910309.1, JF920285.1
Other-Angiosperms	Buddleja alternifolia	CM033409.1
Other-Angiosperms	Buddleja davidii	OZ282520.1
Other-Angiosperms	Butomus umbellatus	NC_021399.1, KC208619.1
Other-Angiosperms	Buxus sempervirens	OZ124165.1, OZ124164.1, OZ124163.1, OZ124162.1, OZ124161.1, OZ124160.1, OZ124159.1, OZ124158.1
Other-Angiosperms	Callitriche obtusangula	OZ221012.1, OZ221011.1, OZ221010.1, OZ221009.1
Other-Angiosperms	Calluna vulgaris	OZ228612.1, OZ071053.1
Other-Angiosperms	Camelina sativa	PQ165104.1
Other-Angiosperms	Camellia chekiangoleosa	NC_086749.1, PP190481.1
Other-Angiosperms	Camellia drupifera	PQ041262.1, PQ041261.1
Other-Angiosperms	Camellia gigantocarpa	OP270590.1
Other-Angiosperms	Camellia granthamiana	NC_086761.1, PP203036.1
Other-Angiosperms	Camellia huana	PP975887.1
Other-Angiosperms	Camellia lanceoleosa	PP571818.1, PP571817.1
Other-Angiosperms	Camellia liberofilamenta	PP975886.1
Other-Angiosperms	Camellia lipingensis	PV761587.1
Other-Angiosperms	Camellia luteoflora	PQ849574.1
Other-Angiosperms	Camellia meiocarpa	PQ557236.1, PQ557235.1
Other-Angiosperms	Camellia nitidissima	PP975885.1, NC_067639.1, ON645224.1
Other-Angiosperms	Camellia oleifera	PV110147.1, PQ557234.1, PP579569.1
Other-Angiosperms	Camellia sinensis	OM809792.1, PV744433.1, PV744432.1, PV744431.1, PV744430.1, PV744429.1, PV744428.1, PV744427.1, PV744426.1, PV744425.1, PV744424.1, PV744423.1, PV340650.1, PV340649.1, PV340648.1, PV340647.1, PV340646.1, PV340645.1, PV340644.1, PV340643.1, PV340642.1, PV340641.1, PQ763489.1, PQ763488.1, PQ763487.1, PQ763486.1, PQ763485.1, PQ763484.1, PP770440.1, PP212896.1, PP212895.1, NC_043914.1, ON782577.1, OL…
Other-Angiosperms	Camellia tachangensis	PQ658232.1, PQ658231.1
Other-Angiosperms	Camellia tianeensis	PP727208.1
Other-Angiosperms	Canna indica	CP136895.1, CP136893.1, CP136897.1, CP136890.1, CP136892.1, CP136894.1, CP136891.1
Other-Angiosperms	Capparis spinosa	OQ376453.1
Other-Angiosperms	Capsella bursa-pastoris	MN746809.2
Other-Angiosperms	Capsella rubella	NC_042883.1, MH624151.1
Other-Angiosperms	Cardamine chenopodiifolia	OZ000492.1
Other-Angiosperms	Cardamine flexuosa	OQ376454.1, OY743222.1
Other-Angiosperms	Cardamine hirsuta	OZ156426.1
Other-Angiosperms	Cardamine impatiens	OQ376455.1
Other-Angiosperms	Cardamine pratensis	OQ376457.1
Other-Angiosperms	Cardamine resedifolia	OQ376458.1
Other-Angiosperms	Cardamine x	OQ376456.1
Other-Angiosperms	Cardiocrinum giganteum	PQ073122.1, PQ073120.1, PQ073113.1, PQ073110.1, PQ073109.1, PQ073123.1, PQ073121.1, PQ073119.1, PQ073118.1, PQ073117.1, PQ073116.1, PQ073115.1, PQ073114.1, PQ073112.1, PQ073111.1, PQ073108.1, PQ073107.1, PQ073106.1, PQ073105.1
Other-Angiosperms	Carica papaya	NC_012116.1, EU431224.1
Other-Angiosperms	Caryodaphnopsis henryi	NC_088584.1, OR987149.1
Other-Angiosperms	Caryopteris mongholica	MT277320.1, MT277313.1, MT277301.1, MT277270.1, MT277261.1, MT277246.1, MT277241.1, MT277229.1, MT277226.1, MT277221.1, MT277213.1, MT277208.1, MT277198.1, MT277174.1, MT277172.1, MT277165.1, MT277156.1, MT277154.1
Other-Angiosperms	Caryopteris trichosphaera	MT277316.1, MT277311.1, MT277292.1, MT277290.1, MT277288.1, MT277273.1, MT277268.1, MT277265.1, MT277255.1, MT277205.1, MT277201.1, MT277189.1, MT277186.1, MT277176.1, MT277163.1, MT277160.1, MT277152.1
Other-Angiosperms	Caryota urens	OM952138.1
Other-Angiosperms	Castanea henryi	PP856683.1, PP856682.1, PP856681.1
Other-Angiosperms	Castanea mollissima	OP895670.1, OP895669.1
Other-Angiosperms	Castanea sativa	OZ281370.1, OZ281369.1, OZ281368.1
Other-Angiosperms	Castanopsis carlesii	PP853255.1
Other-Angiosperms	Centaurium erythraea	OZ281354.1, OZ281353.1
Other-Angiosperms	Ceratophyllum demersum	OR366025.1, OR366024.1, OR366023.1
Other-Angiosperms	Chamaenerion angustifolium	OX328283.1
Other-Angiosperms	Chamira circaeoides	OQ376459.1
Other-Angiosperms	Chimonanthus praecox	OR811177.1
Other-Angiosperms	Chimonanthus salicifolius	PV439840.1
Other-Angiosperms	Chionanthus retusus	PQ072898.1
Other-Angiosperms	Chionanthus rupicola	MG372115.1
Other-Angiosperms	Chloranthus sessilifolius	PV439838.1
Other-Angiosperms	Chloranthus spicatus	NC_084267.1, OR643818.1
Other-Angiosperms	Chlorophytum comosum	MW411187.1
Other-Angiosperms	Chonemorpha megacalyx	MT759776.1, MT759775.1
Other-Angiosperms	Chrysosplenium forrestii	PP872155.1, PP872154.1, PP872153.1
Other-Angiosperms	Chrysosplenium glossophyllum	PP860873.1
Other-Angiosperms	Chrysosplenium henryi	PP871717.1
Other-Angiosperms	Chrysosplenium japonicum	PP872162.1
Other-Angiosperms	Chrysosplenium lectus-cochleae	PP871708.1, PP871707.1, PP871706.1
Other-Angiosperms	Chrysosplenium macrophyllum	PP871710.1, PP871709.1
Other-Angiosperms	Chrysosplenium microspermum	PP872151.1
Other-Angiosperms	Chrysosplenium nepalense	PP850124.1
Other-Angiosperms	Chrysosplenium nudicaule	PP850125.1
Other-Angiosperms	Chrysosplenium sinicum	PP853387.1, PP853386.1, PP853385.1
Other-Angiosperms	Chrysosplenium valdepilosum	PP842871.1, PP842870.1
Other-Angiosperms	Chrysosplenium zhouzhiense	PP853447.1, PP853445.1, PP853446.1
Other-Angiosperms	Cinchona calisaya	PQ963858.1
Other-Angiosperms	Cinnamomum camphora	NC_086632.1, PP098734.1
Other-Angiosperms	Cinnamomum chago	CP142464.1
Other-Angiosperms	Cinnamomum chekiangense	NC_082065.1
Other-Angiosperms	Cinnamomum insularimontanum	OR176986.1
Other-Angiosperms	Cinnamomum longepaniculatum	PQ890139.1
Other-Angiosperms	Cinnamomum micranthum	QPKB01000044.1, QPKB01000004.1, QPKB01000005.1, QPKB01000006.1, QPKB01000024.1, QPKB01000011.1, QPKB01000072.1, QPKB01000283.1, QPKB01000007.1, QPKB01000473.1, QPKB01000783.1, QPKB01001215.1, QPKB01001508.1, QPKB01001680.1, QPKB01000002.1, QPKB01000003.1, QPKB01000008.1, QPKB01000320.1, QPKB01000378.1, QPKB01000408.1, QPKB01000506.1, QPKB01000526.1, QPKB01000553.1, QPKB01000609.1, QPKB01000635.1,…
Other-Angiosperms	Citrullus lanatus	PP155186.1, NC_014043.1, GQ856147.1
Other-Angiosperms	Clarkia xantiana	PP930448.1
Other-Angiosperms	Clematis acerifolia	ON674118.1, ON674117.1
Other-Angiosperms	Clematis dilatata	PQ878373.1
Other-Angiosperms	Clematis glauca	MT759794.1, MT759793.1
Other-Angiosperms	Cleomella lutea	OQ376460.1
Other-Angiosperms	Clerodendrum mandarinorum	MT277307.1, MT277279.1, MT277245.1, MT277222.1, MT277191.1
Other-Angiosperms	Clerodendrum yunnanense	MT277306.1, MT277304.1, MT277272.1, MT277269.1, MT277259.1, MT277237.1, MT277215.1, MT277212.1, MT277155.1, MT277153.1
Other-Angiosperms	Cochlearia pyrenaica	OQ376461.1
Other-Angiosperms	Cocos nucifera	PP035767.1, NC_031696.1, KX028885.1
Other-Angiosperms	Coffea arabica	OL789881.1, OL789880.1
Other-Angiosperms	Colocasia esculenta	PP389242.1, PP389241.1, PP389240.1, PP389239.1, PP389238.1
Other-Angiosperms	Colquhounia coccinea	MT277314.1, MT277235.1, MT277231.1, MT277185.1, MT277177.1, MT277166.1
Other-Angiosperms	Convallaria keiskei	PQ014258.1
Other-Angiosperms	Convallaria majalis	PQ014259.1
Other-Angiosperms	Convallaria pseudomajalis	PQ014260.1
Other-Angiosperms	Coptis chinensis	OP466721.1, OP466720.1, OP466719.1, OP466718.1, OP466717.1, OP466716.1
Other-Angiosperms	Coptis deltoidea	OP466723.1, OP466722.1
Other-Angiosperms	Coptis omeiensis	OP466725.1, OP466724.1
Other-Angiosperms	Cordia subcordata	PP887397.1
Other-Angiosperms	Corema album	OZ076486.1
Other-Angiosperms	Cornus suecica	OY998249.1
Other-Angiosperms	Corydalis impatiens	PQ628113.1
Other-Angiosperms	Corydalis pauciovulata	NC_081934.1, OR100522.1
Other-Angiosperms	Corydalis saxicola	OR625126.1
Other-Angiosperms	Corylus avellana	OZ219485.1
Other-Angiosperms	Corylus colurna	OZ247474.1
Other-Angiosperms	Crateva tapia	OQ376462.1
Other-Angiosperms	Cremolobus peruvianus	OQ376463.1
Other-Angiosperms	Crocus sativus	OL804177.1
Other-Angiosperms	Cruciata laevipes	OY787644.1, OY787643.1
Other-Angiosperms	Crucihimalaya lasiocarpa	NC_085700.1
Other-Angiosperms	Cryptocarya kwangtungensis	PQ899170.1
Other-Angiosperms	Cucumis hystrix	OK326881.1, OK326880.1, OK326879.1
Other-Angiosperms	Cucumis melo	MW854330.1, MW854329.1, MW854328.1, MG947209.1, MG947208.1, MG947207.1, SSTE01000806.1, SSTD01002424.1, SSTD01009199.1, SSTE01011829.1, SSTE01011342.1, SSTE01005925.1, SSTE01006467.1, SSTE01014037.1, SSTE01014064.1, SSTD01014872.1, SSTD01015294.1, SSTE01007195.1, SSTE01007511.1, SSTE01017103.1, SSTD01000775.1, SSTD01001877.1, SSTD01010190.1, SSTE01000002.1, SSTE01001018.1, SSTE01002941.1, SSTE010…
Other-Angiosperms	Cucumis sativus	NC_016005.1, NC_016006.1, NC_016004.1
Other-Angiosperms	Cucurbita maxima	OL350846.1
Other-Angiosperms	Cucurbita pepo	NC_014050.1, GQ856148.1
Other-Angiosperms	Curcuma amarissima	PQ442993.1, PQ442992.1, PQ442991.1, PQ442990.1, PQ442989.1, PQ442988.1, PQ442987.1, PQ442986.1, PQ442985.1, PQ442984.1, PQ442983.1, PQ442982.1, PQ442981.1, PQ442980.1, PQ442979.1, PQ442978.1, PQ442977.1, PQ442976.1, PQ442975.1, PQ442974.1, PQ442973.1, PQ442972.1, PQ442971.1, PQ442970.1, PQ442969.1, PQ442968.1, PQ442967.1, PQ442966.1, PQ442965.1, PQ442964.1, PQ442963.1, PQ442962.1, PQ442961.1, PQ4…
Other-Angiosperms	Curcuma wenyujin	PV236144.1, PV236143.1, PV236142.1, PV236141.1, PV236140.1, PV236139.1, PV236138.1, PV236137.1, PV236136.1, PV236135.1, PV236134.1, PV236133.1, PV236132.1, PV236131.1, PV236130.1, PV236129.1, PV236128.1, PV236127.1, PV236126.1, PV236125.1, PV236124.1, PV236123.1, PV236122.1, PV236121.1
Other-Angiosperms	Cymbalaria muralis	OZ241265.1, OZ241264.1, OZ241263.1
Other-Angiosperms	Cymbidium ensifolium	OR754281.1, OR754280.1, OR754279.1, OR754278.1, OR754277.1, OR754276.1, OR754275.1, OR754274.1, OR754273.1, OR754272.1, OR754271.1, OR754270.1, OR754269.1, OR754268.1, OR754267.1, OR754266.1, OR754265.1, OR754264.1, OR754263.1
Other-Angiosperms	Cymbidium lancifolium	NC_084106.1, OQ024464.1, OQ024463.1, OQ024462.1, OQ024461.1, OQ024460.1, OQ024459.1, OQ024458.1, OQ024457.1, OQ024456.1, OQ024455.1, OQ024454.1, OQ024453.1, OQ024452.1, OQ024451.1, OQ024450.1, OQ024449.1, OQ024448.1, OQ024447.1, OQ024446.1, OQ024445.1, OQ024444.1, OQ024443.1, OQ024442.1
Other-Angiosperms	Cymbidium macrorhizon	OQ029563.1, OQ029562.1, OQ029561.1, OQ029560.1, OQ029559.1, OQ029558.1, OQ029557.1, OQ029556.1, OQ029555.1, OQ029554.1, OQ029553.1, OQ029552.1, OQ029551.1, OQ029550.1, OQ029549.1, OQ029548.1, OQ029547.1, OQ029546.1, OQ029545.1, OQ029544.1, OQ029543.1, OQ029542.1
Other-Angiosperms	Cymodocea nodosa	OZ188031.1
Other-Angiosperms	Cynanchum auriculatum	NC_041494.1, MH931260.1, MH410148.1, MH410147.1, MH410146.1
Other-Angiosperms	Cynanchum wilfordii	MH931259.1, MH931258.1, MH931257.1, MF611849.1, MF611848.1, MF611847.1
Other-Angiosperms	Cypripedium formosanum	KJ501956.1, KJ501922.1
Other-Angiosperms	Cypripedium henryi	PQ344518.1, PQ344517.1, PQ344516.1, PQ344515.1, PQ344514.1, PQ344513.1, PQ344512.1, PQ344511.1, PQ344510.1, PQ344509.1, PQ344508.1, PQ344507.1, PQ344506.1, PQ344505.1, PQ344504.1, PQ344503.1, PQ344502.1, PQ344501.1, PQ344500.1, PQ344499.1, PQ344498.1, PQ344497.1, PQ344496.1, PQ344495.1, PQ344494.1, PQ344493.1, PQ344492.1
Other-Angiosperms	Cypripedium subtropicum	PQ344543.1, PQ344542.1, PQ344541.1, PQ344540.1, PQ344539.1, PQ344538.1, PQ344537.1, PQ344536.1, PQ344535.1, PQ344534.1, PQ344533.1, PQ344532.1, PQ344531.1, PQ344530.1, PQ344529.1, PQ344528.1, PQ344527.1, PQ344526.1, PQ344525.1, PQ344524.1, PQ344523.1, PQ344522.1, PQ344521.1, PQ344520.1, PQ344519.1
Other-Angiosperms	Damnacanthus indicus	MZ285076.1, MZ285075.1, MZ285074.1, MZ285073.1, MZ285072.1, MZ285071.1
Other-Angiosperms	Danxiaorchis yangii	PQ306624.1
Other-Angiosperms	Daphniphyllum macropodum	PP986957.1, PP986956.1
Other-Angiosperms	Delphinium candelabrum	MT759766.1
Other-Angiosperms	Delphinium yunnanense	MT759768.1, MT759767.1
Other-Angiosperms	Dendrobium amplum	OP407584.1, OP407583.1, OP407582.1, OP407581.1, OP407580.1, OP407579.1, OP407578.1, OP407577.1, OP407576.1, OP407575.1, OP407574.1, OP407573.1, OP407572.1, OP407571.1, OP407570.1, OP407569.1, OP407568.1, OP407567.1, MH591896.1, MH591895.1, MH591894.1, MH591893.1, MH591892.1, MH591891.1, MH591890.1, MH591889.1, MH591888.1, MH591887.1, MH591886.1, MH591885.1, MH591884.1, MH591883.1, MH591882.1, MH5…
Other-Angiosperms	Dendrobium flexicaule	NC_082592.1, OR413911.1, OR413906.1, OR413903.1, OR413896.1, OR413895.1, OR413892.1, OR413910.1, OR413909.1, OR413908.1, OR413907.1, OR413905.1, OR413904.1, OR413902.1, OR413901.1, OR413900.1, OR413899.1, OR413898.1, OR413897.1, OR413894.1, OR413893.1
Other-Angiosperms	Dendrobium huoshanense	NC_082590.1, OR413865.1, OR413856.1, OR413854.1, OR413848.1, OR413847.1, OR413866.1, OR413864.1, OR413863.1, OR413862.1, OR413861.1, OR413860.1, OR413859.1, OR413858.1, OR413857.1, OR413855.1, OR413853.1, OR413852.1, OR413851.1, OR413850.1, OR413849.1
Other-Angiosperms	Dendrobium loddigesii	PP829191.1, PP829190.1, PP829189.1, PP829188.1, PP829187.1, PP829186.1, PP829185.1, PP829184.1, PP829183.1, PP829182.1, PP829181.1, PP829180.1, PP829179.1, PP829178.1, PP829177.1, PP829176.1, PP829175.1
Other-Angiosperms	Dendrobium nobile	NC_082591.1, OR413887.1, OR413883.1, OR413879.1, OR413872.1, OR413871.1, OR413867.1, OR413891.1, OR413890.1, OR413889.1, OR413888.1, OR413886.1, OR413885.1, OR413884.1, OR413882.1, OR413881.1, OR413880.1, OR413878.1, OR413877.1, OR413876.1, OR413875.1, OR413874.1, OR413873.1, OR413870.1, OR413869.1, OR413868.1
Other-Angiosperms	Dendrobium officinale	OR413931.1, OR413925.1, OR413923.1, OR413919.1, OR413915.1, OR413913.1, OR413932.1, OR413930.1, OR413929.1, OR413928.1, OR413927.1, OR413926.1, OR413924.1, OR413922.1, OR413921.1, OR413920.1, OR413918.1, OR413917.1, OR413916.1, OR413914.1, OR413912.1
Other-Angiosperms	Descurainia artemisioides	OQ376464.1
Other-Angiosperms	Descurainia bourgeauana	OQ376465.1
Other-Angiosperms	Descurainia erodiifolia	OQ376466.1
Other-Angiosperms	Descurainia gilva	OQ376467.1
Other-Angiosperms	Descurainia lemsii	OQ376468.1
Other-Angiosperms	Descurainia millefolia	OQ376469.1
Other-Angiosperms	Descurainia preauxiana	OQ376470.1
Other-Angiosperms	Descurainia sophia	NC_085821.1, OQ916154.1, OZ254941.1, OQ376471.1
Other-Angiosperms	Descurainia tanacetifolia	OQ376472.1
Other-Angiosperms	Didymophysa fenestrata	OQ376473.1
Other-Angiosperms	Dioscorea alata	OK106275.1
Other-Angiosperms	Dioscorea rotundata	LC219425.1, LC219407.1, LC219406.1, LC219405.1, LC219404.1, LC219403.1, LC219402.1, LC219401.1, LC219400.1, LC219399.1, LC219398.1, LC219397.1, LC219396.1, LC219395.1, LC219394.1, LC219393.1, LC219392.1, LC219391.1, LC219390.1, LC219389.1, LC219388.1, LC219387.1, LC219386.1, LC219385.1, LC219384.1, LC219383.1, LC219382.1, LC219381.1, LC219380.1, LC219379.1, LC219378.1, LC219377.1, LC219376.1, LC2…
Other-Angiosperms	Diospyros kaki	NC_082859.1, OR387071.1
Other-Angiosperms	Diospyros oleifera	NC_065039.1, MW970112.1
Other-Angiosperms	Distylium racemosum	PQ594874.1, PQ594873.1
Other-Angiosperms	Dolichandrone spathacea	MW432180.1, MW432179.1
Other-Angiosperms	Draba aizoides	OQ376474.1
Other-Angiosperms	Draba hispida	OQ376475.1
Other-Angiosperms	Draba incana	OQ376476.1, OY755218.1
Other-Angiosperms	Draba nemorosa	OQ376477.1
Other-Angiosperms	Draba oligosperma	OQ376478.1
Other-Angiosperms	Draba verna	OZ174244.1, OQ376479.1
Other-Angiosperms	Dracaena cambodiana	PQ279227.1, PQ279226.1
Other-Angiosperms	Dracaena cochinchinensis	PP704687.1, NC_086589.1, PP069825.1
Other-Angiosperms	Dracaena sp.	OQ445559.1, OQ445558.1
Other-Angiosperms	Echinacanthus longipes	PQ164712.1, PQ164710.1, PQ164709.1, PQ164713.1, PQ164711.1
Other-Angiosperms	Ehretia macrophylla	CM075824.1
Other-Angiosperms	Elaeis guineensis	PP701428.1, PP701429.1, PP701430.1, PP050469.1, PP050468.1
Other-Angiosperms	Elsholtzia blanda	PP755340.1
Other-Angiosperms	Embelia scandens	MT759792.1
Other-Angiosperms	Epilobium ciliatum	OZ281309.1
Other-Angiosperms	Epilobium hirsutum	OZ228921.1, OZ228920.1
Other-Angiosperms	Epimedium pubescens	PV695561.1, PV695560.1, PV695559.1, PV695558.1
Other-Angiosperms	Epimedium sagittatum	PV694670.1, PV666220.1
Other-Angiosperms	Epimedium wushanense	PV694990.1, PV694989.1
Other-Angiosperms	Epipogium aphyllum	PQ285846.1, PQ285845.1, PQ285844.1, PQ285843.1, PQ285842.1, PQ285841.1, PQ285840.1, PQ285839.1, PQ285838.1, PQ285837.1, PQ285836.1, PQ285835.1, PQ285834.1, PQ285833.1, PQ285832.1, PQ285831.1, PQ285830.1, PQ285829.1, PQ285828.1, PQ285827.1, PQ285826.1, PQ285825.1
Other-Angiosperms	Epipogium roseum	OR871651.1, OR871650.1, OR871649.1, OR871648.1, OR871647.1, OR871646.1, OR871645.1, OR871644.1, OR871643.1, OR871642.1, OR871641.1, OR871640.1, OR871639.1, OR871638.1, OR871637.1, OR871636.1, OR871635.1, OR871634.1, OR871633.1, OR871632.1, OR871631.1, OR871630.1, OR871629.1, OR871628.1, OR871627.1, OR871626.1
Other-Angiosperms	Erica ciliaris	OZ243140.1
Other-Angiosperms	Erodium maritimum	OY997599.1, OY997598.1, OY997597.1
Other-Angiosperms	Erodium moschatum	OZ202126.1, OZ202125.1, OZ202124.1, OZ202123.1, OZ202122.1
Other-Angiosperms	Erodium stephanianum	PV575339.1
Other-Angiosperms	Eruca vesicaria	KF442616.1
Other-Angiosperms	Erucastrum elatum	OQ376480.1
Other-Angiosperms	Erycina pusilla	KJ501958.1, KJ501950.1, KJ501990.1, KJ501987.1, KJ501986.1, KJ501981.1, KJ501997.1, KJ501996.1, KJ501995.1, KJ501994.1, KJ501993.1, KJ501992.1, KJ501991.1, KJ501979.1, KJ501978.1, KJ501977.1, KJ501976.1, KJ501975.1, KJ501974.1, KJ501973.1, KJ501972.1, KJ501971.1, KJ501970.1, KJ501969.1, KJ501968.1, KJ501967.1, KJ501966.1, KJ501965.1, KJ501964.1
Other-Angiosperms	Erythropalum scandens	MZ430523.1, MZ430522.1
Other-Angiosperms	Eucalyptus camaldulensis	NC_085240.1, OR763353.1
Other-Angiosperms	Eucalyptus grandis	NC_040010.1, MG925370.1
Other-Angiosperms	Eucalyptus polybractea	CM048836.1
Other-Angiosperms	Eucalyptus rudis	PP920092.1
Other-Angiosperms	Eucalyptus urophylla	PP712904.1, OQ947727.1, OQ947726.1, OQ947725.1
Other-Angiosperms	Euclidium syriacum	OQ513235.1
Other-Angiosperms	Eucommia ulmoides	OQ101614.1, OQ101613.1, NC_082539.1, OR296706.1, OR296709.1, OR296708.1, OQ101615.1
Other-Angiosperms	Euonymus alatus	NC_053921.1, MW009108.1
Other-Angiosperms	Euonymus europaeus	OY756975.1, OY756974.1, OY756973.1
Other-Angiosperms	Euryale ferox	PV439853.2
Other-Angiosperms	Eutrema botschantzevii	OQ376481.1
Other-Angiosperms	Eutrema halophilum	OQ376482.1
Other-Angiosperms	Eutrema salsugineum	OQ376483.1
Other-Angiosperms	Fagonia cretica	OM952136.1
Other-Angiosperms	Fagus crenata	BKZX02000012.1
Other-Angiosperms	Fagus sylvatica	CM052075.1, MT446430.1, OQ428837.1, OQ428836.1, OQ428835.1, OQ428834.1, OQ428833.1, OQ428832.1, OQ428831.1, OQ428830.1, OQ428829.1, OZ125618.1, NC_050960.1, MW771358.1, MW582695.1
Other-Angiosperms	Floerkea proserpinacoides	OQ376484.1
Other-Angiosperms	Forsythia suspensa	NC_073548.1, OQ534870.1
Other-Angiosperms	Fraxinus excelsior	OZ245498.1, OZ245497.1, OZ245496.1, OZ245495.1, OP360929.1, OP360928.1, OP360927.1, OP360926.1, OP360924.1, OP360923.1, OP360922.1, OP360921.1, OP360920.1, OP360919.1, OP360918.1, OP360917.1, OP360916.1, OP360915.1, OP360914.1, OP360913.1, OP360912.1, OP360911.1
Other-Angiosperms	Fritillaria taipaiensis	PV819127.1, PV819126.1, PV819125.1, PV819124.1, PV819123.1, PV819122.1, PV819121.1, PV819120.1, PV819119.1, PV819118.1, PV819117.1, PV819116.1, PV819115.1, PV819114.1, PV819113.1, PV819112.1, PV819111.1, PV819110.1, PV819109.1, PV819108.1, PV819107.1, PV819106.1, PV819105.1
Other-Angiosperms	Fritillaria usuriensis	OR783174.1, OR783173.1, OR783172.1, OR783171.1, OR783170.1, OR783169.1, OR783168.1, OR783167.1, OR783166.1, OR783165.1, OR783164.1, OR783163.1, OR783162.1
Other-Angiosperms	Galeola lindleyana	OQ722279.1, OQ722276.1, OQ722271.1, OQ722268.1, OQ722267.1, OQ722266.1, OQ722265.1, OQ722264.1, OQ722263.1, OQ722260.1, OQ722258.1, OQ722255.1, OQ722253.1, OQ722252.1, OQ722250.1, OQ722248.1, OQ722244.1, OQ722241.1, OQ722240.1, OQ722239.1, OQ722238.1, OQ722237.1, OQ722236.1, OQ722235.1, OQ722233.1, OQ722232.1, OQ722230.1, OQ722229.1, OQ722226.1, OQ722220.1, OQ722190.1, OQ722184.1, OQ722182.1, OQ7…
Other-Angiosperms	Galeopsis tetrahit	OY776144.1, OY776143.1, OY776142.1, OY776141.1, OY776140.1, OY776139.1, OY776138.1, OY776137.1, OY776136.1, OY776135.1
Other-Angiosperms	Galium aparine	OZ066877.1
Other-Angiosperms	Galium uliginosum	OZ241277.1
Other-Angiosperms	Gastrodia angusta	PP239799.1, PP239798.1, PP239797.1, PP239796.1, PP239795.1, PP239794.1, PP239793.1, PP239792.1, PP239791.1, PP239790.1, PP239789.1, PP239788.1, PP239787.1, PP239786.1, PP239785.1, PP239784.1, PP239783.1, PP239782.1, PP239781.1, PP239780.1, PP239779.1, PP239778.1, PP239777.1, PP239776.1, PP239775.1, PP239774.1, PP239773.1, PP239772.1, PP239771.1, PP239770.1, PP239769.1, PP239768.1, PP239767.1, PP2…
Other-Angiosperms	Gastrodia crispa	PP239862.1, PP239861.1, PP239860.1, PP239859.1, PP239858.1, PP239857.1, PP239856.1, PP239855.1, PP239854.1, PP239853.1, PP239852.1, PP239851.1, PP239850.1, PP239849.1, PP239848.1, PP239847.1, PP239846.1, PP239845.1, PP239844.1, PP239843.1, PP239842.1, PP239841.1, PP239840.1, PP239839.1, PP239838.1, PP239837.1, PP239836.1, PP239835.1, PP239834.1, PP239833.1, PP239832.1, PP239831.1, PP239830.1, PP2…
Other-Angiosperms	Gastrodia dyeriana	MH591878.1, MH591877.1, MH591876.1, MH591875.1, MH591874.1, MH591873.1, MH591872.1, MH591871.1, MH591870.1, MH591869.1, MH591868.1, MH591867.1, MH591866.1, MH591865.1, MH591864.1, MH591863.1, MH591862.1, MH591861.1, MH591860.1, MH591859.1, MH591858.1
Other-Angiosperms	Gastrodia elata	PP239927.1, PP239926.1, PP239925.1, PP239924.1, PP239923.1, PP239922.1, PP239921.1, PP239920.1, PP239919.1, PP239918.1, PP239917.1, PP239916.1, PP239915.1, PP239914.1, PP239913.1, PP239912.1, PP239911.1, PP239910.1, PP239909.1, PP239908.1, PP239907.1, PP239906.1, PP239905.1, PP239904.1, PP239903.1, PP239902.1, PP239901.1, PP239900.1, PP239899.1, PP239898.1, PP239897.1, PP239896.1, PP239895.1, PP2…
Other-Angiosperms	Gastrodia flexistyla	PP240428.1, PP240427.1, PP240426.1, PP240425.1, PP240424.1, PP240423.1, PP240422.1, PP240421.1, PP240420.1, PP240419.1, PP240418.1, PP240417.1, PP240416.1, PP240415.1, PP240414.1, PP240413.1, PP240412.1, PP240411.1, PP240410.1, PP240409.1, PP240408.1, PP240407.1, PP240406.1, PP240405.1, PP240404.1, PP240403.1, PP240402.1, PP240401.1, PP240400.1, PP240399.1, PP240398.1, PP240397.1, PP240396.1, PP2…
Other-Angiosperms	Gastrodia javanica	PP239993.1, PP239992.1, PP239991.1, PP239990.1, PP239989.1, PP239988.1, PP239987.1, PP239986.1, PP239985.1, PP239984.1, PP239983.1, PP239982.1, PP239981.1, PP239980.1, PP239979.1, PP239978.1, PP239977.1, PP239976.1, PP239975.1, PP239974.1, PP239973.1, PP239972.1, PP239971.1, PP239970.1, PP239969.1, PP239968.1, PP239967.1, PP239966.1, PP239965.1, PP239964.1, PP239963.1, PP239962.1, PP239961.1, PP2…
Other-Angiosperms	Gastrodia kachinensis	MH591857.1, MH591856.1, MH591855.1, MH591854.1, MH591853.1, MH591852.1, MH591851.1, MH591850.1, MH591849.1, MH591848.1, MH591847.1, MH591846.1, MH591845.1, MH591844.1, MH591843.1, MH591842.1, MH591841.1, MH591840.1, MH591839.1, MH591838.1, MH591837.1, MH591836.1, MH591835.1, MH591834.1, MH591833.1, MH591832.1, MH591831.1, MH591830.1
Other-Angiosperms	Gastrodia longistyla	PP240091.1, PP240090.1, PP240089.1, PP240088.1, PP240087.1, PP240086.1, PP240085.1, PP240084.1, PP240083.1, PP240082.1, PP240081.1, PP240080.1, PP240079.1, PP240078.1, PP240077.1, PP240076.1, PP240075.1, PP240074.1, PP240073.1, PP240072.1, PP240071.1, PP240070.1, PP240069.1, PP240068.1, PP240067.1, PP240066.1, PP240065.1, PP240064.1, PP240063.1, PP240062.1, PP240061.1, PP240060.1, PP240059.1, PP2…
Other-Angiosperms	Gastrodia menghaiensis	PP240128.1, PP240127.1, PP240126.1, PP240125.1, PP240124.1, PP240123.1, PP240122.1, PP240121.1, PP240120.1, PP240119.1, PP240118.1, PP240117.1, PP240116.1, PP240115.1, PP240114.1, PP240113.1, PP240112.1, PP240111.1, PP240110.1, PP240109.1, PP240108.1, PP240107.1, PP240106.1, PP240105.1, PP240104.1, PP240103.1, PP240102.1, PP240101.1, PP240100.1, PP240099.1, PP240098.1, PP240097.1, PP240096.1, PP2…
Other-Angiosperms	Gastrodia peichatieniana	PP240166.1, PP240165.1, PP240164.1, PP240163.1, PP240162.1, PP240161.1, PP240160.1, PP240159.1, PP240158.1, PP240157.1, PP240156.1, PP240155.1, PP240154.1, PP240153.1, PP240152.1, PP240151.1, PP240150.1, PP240149.1, PP240148.1, PP240147.1, PP240146.1, PP240145.1, PP240144.1, PP240143.1, PP240142.1, PP240141.1, PP240140.1, PP240139.1, PP240138.1, PP240137.1, PP240136.1, PP240135.1, PP240134.1, PP2…
Other-Angiosperms	Gastrodia pubilabiata	NC_082921.1, OR004139.1, OR004138.1, OR004137.1, OR004136.1, OR004135.1, OR004134.1, OR004133.1, OR004132.1, OR004131.1, OR004130.1, OR004129.1, OR004128.1, OR004127.1, OR004126.1, OR004125.1, OR004124.1, OR004123.1, OR004122.1, OR004121.1, OR004120.1, OR004119.1, OR004118.1, OR004117.1, OR004116.1, OR004115.1, OR004114.1, OR004113.1, OR004112.1, OR004111.1, OR004110.1, OR004109.1, OR004108.1, OR…
Other-Angiosperms	Gastrodia shimizuana	PP240227.1, PP240226.1, PP240225.1, PP240224.1, PP240223.1, PP240222.1, PP240221.1, PP240220.1, PP240219.1, PP240218.1, PP240217.1, PP240216.1, PP240215.1, PP240214.1, PP240213.1, PP240212.1, PP240211.1, PP240210.1, PP240209.1, PP240208.1, PP240207.1, PP240206.1, PP240205.1, PP240204.1, PP240203.1, PP240202.1, PP240201.1, PP240200.1, PP240199.1, PP240198.1, PP240197.1, PP240196.1, PP240195.1, PP2…
Other-Angiosperms	Gastrodia sp.	PP240287.1, PP240286.1, PP240285.1, PP240284.1, PP240283.1, PP240282.1, PP240281.1, PP240280.1, PP240279.1, PP240278.1, PP240277.1, PP240276.1, PP240275.1, PP240274.1, PP240273.1, PP240272.1, PP240271.1, PP240270.1, PP240269.1, PP240268.1, PP240267.1, PP240266.1, PP240265.1, PP240264.1, PP240263.1, PP240262.1, PP240261.1, PP240260.1, PP240259.1, PP240258.1, PP240257.1, PP240256.1, PP240255.1, PP2…
Other-Angiosperms	Gastrodia uraiensis	PP240357.1, PP240356.1, PP240355.1, PP240354.1, PP240353.1, PP240352.1, PP240351.1, PP240350.1, PP240349.1, PP240348.1, PP240347.1, PP240346.1, PP240345.1, PP240344.1, PP240343.1, PP240342.1, PP240341.1, PP240340.1, PP240339.1, PP240338.1, PP240337.1, PP240336.1, PP240335.1, PP240334.1, PP240333.1, PP240332.1, PP240331.1, PP240330.1, PP240329.1, PP240328.1, PP240327.1, PP240326.1, PP240325.1, PP2…
Other-Angiosperms	Gelsemium elegans	OP805354.1, OP805353.1, MN388837.1
Other-Angiosperms	Genlisea aurea	KE527635.1, KE528676.1, KE531062.1, KE532737.1, AUSU01000941.1, AUSU01001992.1, AUSU01004410.1, AUSU01006096.1
Other-Angiosperms	Genlisea tuberosa	OK274069.1
Other-Angiosperms	Gentiana crassa	PQ124159.1, PQ124157.1, PQ124156.1, PQ124158.1
Other-Angiosperms	Gentiana crassicaulis	OM320814.1
Other-Angiosperms	Gentiana straminea	OM328072.1
Other-Angiosperms	Geranium brycei	KP974318.1, KP974317.1, KP974316.1, KP974315.1, KP974314.1, KP974313.1, KP974312.1, KP974311.1
Other-Angiosperms	Geranium maderense	NC_027000.1, KP940515.1
Other-Angiosperms	Geranium molle	OZ241254.1, OZ241253.1, OZ241252.1, OZ241251.1, OZ241250.1
Other-Angiosperms	Geranium pratense	OZ280739.1, OZ280738.1, OZ280737.1
Other-Angiosperms	Geranium rotundifolium	OY987324.1
Other-Angiosperms	Glechoma hederacea	OZ258497.1
Other-Angiosperms	Goodyera fumata	KJ501963.1, KJ501955.1, KJ501949.1, KJ501927.1, KJ501924.1, KJ501921.1
Other-Angiosperms	Graellsia saxifragifolia	OQ376485.1
Other-Angiosperms	Gymnosporia montana	OK539779.1
Other-Angiosperms	Habenaria pantlingiana	KJ501960.1, KJ501954.1, KJ501926.1
Other-Angiosperms	Haberlea rhodopensis	PP542009.1, MH757117.1
Other-Angiosperms	Hachettea austrocaledonica	PV707943.1
Other-Angiosperms	Halophila beccarii	PP936106.1, PP936105.1, PP936104.1, PP936103.1, PP936102.1, PP936101.1, PP936100.1, PP936099.1, PP936098.1, PP936097.1, PP936096.1, PP936095.1, PP936094.1, PP936093.1, PP936092.1, PP936091.1, PP936090.1, PP936089.1, PP936088.1, PP936087.1, PP936086.1, PP936085.1, PP936084.1, PP936083.1, PP936082.1, PP936081.1, PP936080.1, PP936079.1
Other-Angiosperms	Hancornia speciosa	NC_085495.1, OR882848.1
Other-Angiosperms	Hedyosmum orientale	NC_082064.1, OR176985.1
Other-Angiosperms	Heldreichia bupleurifolia	OQ376486.1
Other-Angiosperms	Helicanthes elasticus	NC_072104.1, ON055385.1
Other-Angiosperms	Heliophila africana	OQ376487.1
Other-Angiosperms	Heliophila cornuta	OQ376488.1
Other-Angiosperms	Heliophila coronopifolia	OQ376489.1
Other-Angiosperms	Heliophila diffusa	OQ376490.1
Other-Angiosperms	Heliophila juncea	OQ376491.1
Other-Angiosperms	Heliophila linearis	OQ376492.1
Other-Angiosperms	Heliophila longifolia	OQ376493.1
Other-Angiosperms	Hemerocallis citrina	MZ726803.1, MZ726802.1, MZ726801.1
Other-Angiosperms	Henophyton deserti	OQ376494.1
Other-Angiosperms	Hepatica maxima	MT568500.1
Other-Angiosperms	Heptacodium miconioides	PP857826.1
Other-Angiosperms	Hernandia nymphaeifolia	NC_063145.1, ON023262.1
Other-Angiosperms	Herpetospermum pedunculosum	MW497575.1
Other-Angiosperms	Hesperelaea palmeri	NC_031323.1, KX545367.1
Other-Angiosperms	Hesperis persica	OQ376495.1
Other-Angiosperms	Hesperis tristis	OQ376496.1
Other-Angiosperms	Hilliella paradoxa	OQ376497.1
Other-Angiosperms	Hirschfeldia incana	CM048459.1, PQ523384.1
Other-Angiosperms	Hordeum vulgare	SDOW01000208.1, SDOW01000006.1, SDOW01000020.1, SDOW01000054.1, SDOW01000063.1, SDOW01000068.1, SDOW01000107.1, SDOW01000116.1, SDOW01000418.1, SDOW01000435.1, SDOW01000483.1, SDOW01000498.1, SDOW01000511.1, SDOW01000559.1, SDOW01000575.1, SDOW01001038.1
Other-Angiosperms	Hottonia palustris	OZ250795.1
Other-Angiosperms	Hoya lithophytica	MW719051.1
Other-Angiosperms	Hydrangea chinensis	PQ593889.1, PQ593888.1, PQ593890.1
Other-Angiosperms	Hydrangea macrophylla	PP542010.1
Other-Angiosperms	Hygrochilus parishii	MH591793.1, MH591792.1, MH591791.1, MH591790.1, MH591789.1, MH591787.1, MH591786.1, MH591785.1, MH591784.1, MH591783.1, MH591782.1, MH591781.1, MH591780.1, MH591779.1, MH591778.1, MH591777.1, MH591776.1, MH591775.1
Other-Angiosperms	Iberis amara	OQ376498.1
Other-Angiosperms	Illicium verum	PV439849.1
Other-Angiosperms	Impatiens noli-tangere	OZ243910.1, OZ243909.1, OZ243908.1, OZ243907.1, OZ243906.1, OZ243905.1, OZ243904.1, OZ243903.1, OZ243902.1, OZ243901.1
Other-Angiosperms	Impatiens parviflora	OZ218224.1, OZ218223.1, OZ218222.1, OZ218221.1, OZ218219.1, OZ218218.1, OZ218220.1, OZ218217.1
Other-Angiosperms	Iodanthus pinnatifidus	OQ376499.1
Other-Angiosperms	Ionopsidium megalospermum	OQ376500.1
Other-Angiosperms	Ipomoea batatas	BSXM01000081.1, BSXM01000007.1, BSXM01006519.1, BSXM01000084.1, BSXM01000086.1, BSXM01000037.1, BSXM01000056.1, BSXM01000008.1, BSXM01000002.1, BSXM01000019.1, BSXM01000022.1, BSXM01000025.1, BSXM01000029.1, BSXM01000041.1, BSXM01000058.1, BSXM01000059.1, BSXM01000080.1, BSXM01000082.1, BSXM01005997.1, BSXM01007467.1, BSXM01012553.1, BSXM01014561.1, BSXM01059666.1, BSXM01000001.1, BSXM01000003.1,…
Other-Angiosperms	Ipomoea trifida	BSFR01000003.1, BSFR01000001.1, BSFR01000004.1, BSFR01000012.1, BSFR01000006.1, BSFR01000007.1, BSFR01000009.1, BSFR01000010.1, BSFR01000014.1
Other-Angiosperms	Irenepharsus magicus	OQ376501.1
Other-Angiosperms	Iris domestica	PQ468095.1, PQ468094.1, PQ468093.1
Other-Angiosperms	Iris foetidissima	OZ123581.1
Other-Angiosperms	Iris pallida	JANAVB010003400.1, JANAVB010021999.1, JANAVB010025794.1, JANAVB010023800.1, JANAVB010035019.1, JANAVB010007196.1, JANAVB010028616.1, JANAVB010037620.1, JANAVB010021399.1, JANAVB010002104.1, JANAVB010000198.1, JANAVB010001506.1, JANAVB010003352.1, JANAVB010007397.1, JANAVB010009502.1, JANAVB010011199.1, JANAVB010024167.1, JANAVB010027799.1, JANAVB010034615.1, JANAVB010043820.1, JANAVB010026799.1, …
Other-Angiosperms	Isatis tinctoria	PP916044.1, OQ376502.1
Other-Angiosperms	Jasminum sambac	OR582646.1, OR582645.1, OR582644.1, OR582643.1, OR582642.1, OR582641.1, OR582640.1, OR582639.1, NC_069589.1, OP177681.1
Other-Angiosperms	Juglans hindsii	PP977549.1
Other-Angiosperms	Juglans mandshurica	MZ900994.1, MZ900993.1
Other-Angiosperms	Kadsura japonica	OK077166.1, OK077165.1, OK077164.1, OK077163.1, OK077162.1, OK077161.1, OK077160.1, OK077159.1
Other-Angiosperms	Kalanchoe pinnata	OQ672472.1
Other-Angiosperms	Lagenaria siceraria	NC_084344.1, OR680814.1, PP727017.1
Other-Angiosperms	Lagerstroemia indica	NC_035616.1, KX641464.1
Other-Angiosperms	Lamium amplexicaule	OZ060788.1
Other-Angiosperms	Lamium purpureum	OZ211126.1, OZ211125.1
Other-Angiosperms	Lavandula angustifolia	NC_082307.1, OR296704.1
Other-Angiosperms	Leiospora exscapa	OQ376503.1
Other-Angiosperms	Lemna minuta	OZ204801.1
Other-Angiosperms	Leonurus japonicus	PV368446.1, PQ189022.1, PQ140218.1
Other-Angiosperms	Lepidium apetalum	NC_088489.1, PP556433.1
Other-Angiosperms	Lepidium aucheri	OQ376504.1
Other-Angiosperms	Lepidium didymum	OY986989.1
Other-Angiosperms	Lepidium meyenii	OQ376505.1
Other-Angiosperms	Lepidium sativum	NC_085699.1
Other-Angiosperms	Leucosceptrum sp.	MT863539.1
Other-Angiosperms	Ligustrum quihoui	MN723864.1
Other-Angiosperms	Ligustrum vulgare	PP920091.1, OY743192.1, OY743191.1
Other-Angiosperms	Lilium davidii	MT985346.1, MT985345.1, MT985344.1, MT985343.1, MT985342.1, MT985341.1, MT985340.1, MT985339.1, MT985338.1, MT985337.1, MT985336.1, MT985335.1, MT985334.1, MT985333.1, MT985332.1, MT985331.1
Other-Angiosperms	Lilium pumilum	MT985363.1, MT985362.1, MT985361.1, MT985360.1, MT985359.1, MT985358.1, MT985357.1, MT985356.1, MT985355.1, MT985354.1, MT985353.1, MT985352.1, MT985351.1, MT985350.1, MT985349.1, MT985348.1, MT985347.1
Other-Angiosperms	Lilium tsingtauense	NC_079588.1, OP973810.1, OP973809.1, OP973808.1, OP973807.1, OP973806.1, OP973805.1, OP973804.1, OP973803.1, OP973802.1, OP973801.1, OP973800.1, OP973799.1, OP973798.1, OP973797.1, OP973796.1, OP973795.1, OP973794.1, OP973793.1, OP973792.1, OP973791.1, OP973790.1, OP973789.1, OP973788.1, OP973787.1, OP973786.1, OP973785.1, OP973784.1, OP973783.1
Other-Angiosperms	Linaria vulgaris	OX415256.1, OX415255.1
Other-Angiosperms	Lindera aggregata	PP848113.1, PP848112.1
Other-Angiosperms	Linnaea borealis	OZ244706.1
Other-Angiosperms	Liriodendron tulipifera	NC_021152.1, MK340747.1, KC821969.1
Other-Angiosperms	Liriope muscari	PQ468133.1, PQ468132.1, PQ468134.1
Other-Angiosperms	Lithocarpus litseifolius	NC_065018.1, ON462106.1
Other-Angiosperms	Lonicera japonica	MZ504724.1
Other-Angiosperms	Lonicera maackii	PP079257.1, PP079256.1, PP079254.1, PP079253.1, PP079252.1, PP079251.1, PP079249.1, PP079248.1, PP079247.1, PP079246.1, PP079245.1
Other-Angiosperms	Lonicera macranthoides	PQ472412.1, PP857827.1
Other-Angiosperms	Loranthus europaeus	MG234027.1
Other-Angiosperms	Loropetalum chinense	ON553696.1
Other-Angiosperms	Ludwigia hexapetala	PP727127.1, PP727126.1
Other-Angiosperms	Ludwigia peploides	PP727129.1, PP727128.1
Other-Angiosperms	Luffa acutangula	NC_050067.1, MT374097.1
Other-Angiosperms	Luffa aegyptiaca	OR346921.1, OR346920.1
Other-Angiosperms	Lunaria annua	OQ376506.1
Other-Angiosperms	Lunaria rediviva	OQ376507.1
Other-Angiosperms	Lysimachia maritima	OZ263590.1
Other-Angiosperms	Lysimachia thyrsiflora	OZ243358.1, OZ243357.1, OZ243356.1
Other-Angiosperms	Lythrum hyssopifolia	OZ249258.1
Other-Angiosperms	Macadamia integrifolia	MW566570.1, NC_058888.1, MT588300.1
Other-Angiosperms	Macadamia ternifolia	MW566571.1
Other-Angiosperms	Macadamia tetraphylla	MW566572.1
Other-Angiosperms	Machilus pauhoi	OR168699.1, OR168698.1
Other-Angiosperms	Machilus yunnanensis	PP968710.1
Other-Angiosperms	Macrosolen cochinchinensis	MN577460.1
Other-Angiosperms	Magnolia biondii	NC_049134.1, MN206019.1
Other-Angiosperms	Magnolia figo	NC_082234.1, OR066214.1
Other-Angiosperms	Magnolia kwangsiensis	PV439839.1, PQ822237.1, PQ822236.1
Other-Angiosperms	Magnolia liliiflora	NC_085212.1, OR730816.1
Other-Angiosperms	Magnolia officinalis	NC_064401.1, MW829285.1
Other-Angiosperms	Malania oleifera	NC_053625.1, MT902145.1
Other-Angiosperms	Malcolmia africana	OQ784930.1
Other-Angiosperms	Mancoa hispida	OQ376508.1
Other-Angiosperms	Markhamia cauda-felina	MW432178.1
Other-Angiosperms	Masdevallia picturata	KJ501947.1, KJ501946.1, KJ501930.1
Other-Angiosperms	Mathewsia auriculata	OQ376509.1
Other-Angiosperms	Matthiola incana	OQ376510.1
Other-Angiosperms	Matthiola sinuata	OZ209988.1
Other-Angiosperms	Medinilla magnifica	MT043351.1
Other-Angiosperms	Megadenia pygmaea	OQ376511.1
Other-Angiosperms	Melaleuca alternifolia	PP533606.1
Other-Angiosperms	Melastoma candidum	NC_071383.1, MZ490595.1
Other-Angiosperms	Melastoma dodecandrum	OR148386.1, NC_071385.1, MZ490597.1
Other-Angiosperms	Melastoma sanguineum	NC_071384.1, MZ490596.1
Other-Angiosperms	Melittis melissophyllum	OZ218192.1
Other-Angiosperms	Meniocus linifolius	NC_085616.1, OQ701529.1
Other-Angiosperms	Mentha aquatica	OZ278036.1, OZ278035.1
Other-Angiosperms	Mentha spicata	ON631247.1, ON631246.1, ON631245.1
Other-Angiosperms	Microthlaspi erraticum	CACVBM020001213.1, CACVBM020001535.1, CACVBM020001077.1, CACVBM020000181.1, CACVBM020001050.1, CACVBM020001160.1, CACVBM020001375.1, CACVBM020001458.1
Other-Angiosperms	Microthlaspi perfoliatum	OQ376512.1
Other-Angiosperms	Mimulus guttatus	NC_018041.1, JN098455.1
Other-Angiosperms	Miscanthus capensis	LS974682.1, LS974680.1
Other-Angiosperms	Miscanthus floridulus	LS975135.1
Other-Angiosperms	Miscanthus oligostachyus	LS398102.1
Other-Angiosperms	Miscanthus sacchariflorus	LS975134.1
Other-Angiosperms	Miscanthus sinensis	LS398101.1
Other-Angiosperms	Miscanthus transmorrisonensis	LS975137.1
Other-Angiosperms	Misopates orontium	OX326954.1
Other-Angiosperms	Mitrastemon yamamotoi	OL782149.1, PP035773.1
Other-Angiosperms	Momordica charantia	NC_077563.1, OQ603604.1, OQ411251.1
Other-Angiosperms	Monotropa hypopitys	MK990823.1, MK990822.1
Other-Angiosperms	Morella rubra	PP533608.1
Other-Angiosperms	Moriera spinosa	OQ376513.1
Other-Angiosperms	Mostacillastrum orbignyanum	OQ376514.1
Other-Angiosperms	Musa acuminata	OZ193597.1, OZ184686.1
Other-Angiosperms	Musa banksii	OZ184663.1
Other-Angiosperms	Musa hybrid	OZ185503.1, OZ185491.1
Other-Angiosperms	Musa textilis	OZ184674.1
Other-Angiosperms	Myagrum perfoliatum	OQ376515.1
Other-Angiosperms	Myrica gale	OZ005622.1
Other-Angiosperms	Myriophyllum alterniflorum	OZ198183.1
Other-Angiosperms	Myriophyllum ussuriense	PQ580749.1
Other-Angiosperms	Mystropetalon thomii	PV742340.1
Other-Angiosperms	Narthecium ossifragum	OY986977.1, OY986976.1
Other-Angiosperms	Nasturtium officinale	OY978515.1
Other-Angiosperms	Nekemias grossedentata	PV221057.1, PV221056.1, PV221055.1
Other-Angiosperms	Nelumbo nucifera	NC_030753.1, KR610474.1
Other-Angiosperms	Neocinnamomum delavayi	PQ443074.1
Other-Angiosperms	Neolamarckia cadamba	MT364442.1, MT320890.1
Other-Angiosperms	Neotorularia torulosa	OQ376516.1
Other-Angiosperms	Nervilia mackinnonii	PP240051.1, PP240050.1, PP240049.1, PP240048.1, PP240047.1, PP240046.1, PP240045.1, PP240044.1, PP240043.1, PP240042.1, PP240041.1, PP240040.1, PP240039.1, PP240038.1, PP240037.1, PP240036.1, PP240035.1, PP240034.1, PP240033.1, PP240032.1, PP240031.1, PP240030.1, PP240029.1, PP240028.1, PP240027.1, PP240026.1, PP240025.1, PP240024.1, PP240023.1, PP240022.1, PP240021.1, PP240020.1, PP240019.1, PP2…
Other-Angiosperms	Neuontobotrys berningeri	OQ376517.1
Other-Angiosperms	Noccaea caerulescens	OQ376518.1
Other-Angiosperms	Noccaea goesingensis	OQ376519.1
Other-Angiosperms	Noccaea vesicaria	OQ376520.1
Other-Angiosperms	Noronhia candicans	MW202229.1
Other-Angiosperms	Noronhia clarinerva	MW202230.1
Other-Angiosperms	Noronhia intermedia	MW202231.1
Other-Angiosperms	Noronhia spinifolia	MW202232.1
Other-Angiosperms	Notothlaspi australe	OQ376521.1
Other-Angiosperms	Nuytsia floribunda	MK604461.1
Other-Angiosperms	Nymphaea colorata	NC_037468.1, KY889142.1, KY680279.1
Other-Angiosperms	Nymphaea dimorpha	PP932630.1
Other-Angiosperms	Nymphaea hybrid	NC_060361.1, MW644617.1
Other-Angiosperms	Nymphaea thermarum	PP934662.1
Other-Angiosperms	Oenothera berteroana	AH003143.2
Other-Angiosperms	Oenothera biennis	MZ934756.1
Other-Angiosperms	Oenothera elata	MZ934757.1
Other-Angiosperms	Oenothera villaricae	MZ934755.1
Other-Angiosperms	Oldenlandia corymbosa	OX459128.1
Other-Angiosperms	Olea europaea	MW262896.1, LR743801.1, MG372121.1, MG372120.1, MG372119.1, MG372118.1, MG372117.1, MG372116.1, CACTIH010010839.1, CACTIH010000041.1, CACTIH010000103.1, CACTIH010001892.1, CACTIH010001959.1, CACTIH010002087.1, CACTIH010002090.1, CACTIH010002257.1, CACTIH010002800.1, CACTIH010003626.1, CACTIH010004362.1, CACTIH010006190.1, CACTIH010007290.1, CACTIH010007384.1, CACTIH010007571.1, CACTIH010007624.1,…
Other-Angiosperms	Oncidium hybrid	KJ501953.1, KJ501925.1, KJ501920.1
Other-Angiosperms	Oreocharis benthamii	MT759777.1
Other-Angiosperms	Oreocharis esquirolii	PQ850635.1
Other-Angiosperms	Oryza sativa	AP003511.3, AP003280.2, BA000010.8, AP003418.2, AP014962.1, CM012946.1, BA000044.2, AP009094.1, AP005166.2, AP003561.2
Other-Angiosperms	Osmanthus fragrans	NC_060346.1, MW645067.1
Other-Angiosperms	Paeonia lactiflora	NC_070189.1, ON960096.1
Other-Angiosperms	Paeonia ludlowii	PQ180367.1, PQ180366.1
Other-Angiosperms	Paeonia suffruticosa	NC_084129.1, OR551751.1
Other-Angiosperms	Pandanus odorifer	NC_080521.1, ON055386.1
Other-Angiosperms	Panicum miliaceum	PQIB02000015.1, PQIB02000711.1, CM009705.2, PQIB02000004.1, PQIB02000010.1, PQIB02001061.1, CM009696.2, CM009697.2
Other-Angiosperms	Paphiopedilum armeniacum	KJ501961.1
Other-Angiosperms	Paphiopedilum barbigerum	PQ344587.1, PQ344586.1, PQ344585.1, PQ344584.1, PQ344583.1, PQ344582.1, PQ344581.1, PQ344580.1, PQ344579.1, PQ344578.1, PQ344577.1, PQ344576.1, PQ344575.1, PQ344574.1, PQ344573.1, PQ344572.1, PQ344571.1, PQ344570.1, PQ344569.1, PQ344568.1, PQ344567.1, PQ344566.1
Other-Angiosperms	Paphiopedilum concolor	PQ344696.1, PQ344695.1, PQ344694.1, PQ344693.1, PQ344692.1, PQ344691.1, PQ344690.1, PQ344689.1, PQ344688.1, PQ344687.1, PQ344686.1, PQ344685.1, PQ344684.1, PQ344683.1, PQ344682.1, PQ344681.1, PQ344680.1, PQ344679.1, PQ344678.1, PQ344677.1, PQ344676.1, PQ344675.1, PQ344674.1, PQ344673.1, PQ344672.1, PQ344671.1, PQ344670.1, PQ344669.1, PQ344668.1, PQ344667.1, PQ344666.1, PQ344665.1, PQ344664.1, PQ3…
Other-Angiosperms	Paphiopedilum gratrixianum	PQ344650.1, PQ344649.1, PQ344648.1, PQ344647.1, PQ344646.1, PQ344645.1, PQ344644.1, PQ344643.1, PQ344642.1, PQ344641.1, PQ344640.1, PQ344639.1, PQ344638.1, PQ344637.1, PQ344636.1, PQ344635.1, PQ344634.1, PQ344633.1, PQ344632.1, PQ344631.1, PQ344630.1, PQ344629.1, PQ344628.1, PQ344627.1, PQ344626.1, PQ344625.1, PQ344624.1, PQ344623.1
Other-Angiosperms	Paphiopedilum henryanum	PQ344563.1, PQ344562.1, PQ344561.1, PQ344560.1, PQ344559.1, PQ344558.1, PQ344557.1, PQ344556.1, PQ344555.1, PQ344554.1, PQ344553.1, PQ344552.1, PQ344551.1, PQ344550.1, PQ344549.1, PQ344548.1, PQ344547.1, PQ344546.1, PQ344545.1, PQ344544.1
Other-Angiosperms	Paphiopedilum micranthum	OP465225.1, OP465224.1, OP465223.1, OP465222.1, OP465221.1, OP465220.1, OP465219.1, OP465218.1, OP465217.1, OP465216.1, OP465215.1, OP465214.1, OP465213.1, OP465212.1, OP465211.1, OP465210.1, OP465209.1, OP465208.1, OP465207.1, OP465206.1, OP465205.1, OP465204.1, OP465203.1, OP465202.1, OP465201.1, OP465200.1, NC_068098.1, PQ344622.1, PQ344621.1, PQ344620.1, PQ344619.1, PQ344618.1, PQ344617.1, PQ…
Other-Angiosperms	Paphiopedilum niveum	KJ501945.1
Other-Angiosperms	Parlatoria cakiloidea	OQ376522.1
Other-Angiosperms	Parodiodoxa chionophila	OQ376523.1
Other-Angiosperms	Paropyrum anemonoides	OP161795.1, NC_072536.1
Other-Angiosperms	Paulownia tomentosa	OZ253708.1
Other-Angiosperms	Penstemon newberryi	CM060992.1
Other-Angiosperms	Pentaglottis sempervirens	OZ078322.1
Other-Angiosperms	Perilla frutescens	PQ048223.1
Other-Angiosperms	Periploca forrestii	MT759769.1
Other-Angiosperms	Persea americana	PQ214323.1, PQ214322.1
Other-Angiosperms	Phalaenopsis aphrodite	MN366162.1, MN366161.1, MN366160.1, MN366158.1, MN366157.1, MN366154.1, MN366152.1, MN366150.1, MN366149.1, MN366148.1, MN366147.1
Other-Angiosperms	Phalaenopsis lobbii	PQ180319.1, PQ180318.1, PQ180317.1, PQ180316.1, PQ180315.1, PQ180314.1, PQ180313.1, PQ180312.1, PQ180311.1, PQ180310.1, PQ180309.1, PQ180308.1, PQ180307.1, PQ180306.1, PQ180305.1, PQ180304.1, PQ180303.1, PQ180302.1
Other-Angiosperms	Phalaenopsis mannii	PQ180344.1, PQ180343.1, PQ180342.1, PQ180341.1, PQ180340.1, PQ180339.1, PQ180338.1, PQ180337.1, PQ180336.1, PQ180335.1, PQ180334.1, PQ180333.1, PQ180332.1, PQ180331.1, PQ180330.1, PQ180329.1, PQ180328.1, PQ180327.1, PQ180326.1
Other-Angiosperms	Phlomoides alpina	MT277315.1, MT277303.1, MT277287.1, MT277278.1, MT277258.1, MT277253.1, MT277251.1, MT277239.1
Other-Angiosperms	Phlomoides rotata	PV591333.1
Other-Angiosperms	Phoenicaulis cheiranthoides	OQ376525.1
Other-Angiosperms	Phoenix dactylifera	MG257490.1, NC_016740.1, MH176158.1, MH176159.1, JN375330.1
Other-Angiosperms	Phragmipedium kovachii	PQ344722.1, PQ344721.1, PQ344720.1, PQ344719.1, PQ344718.1, PQ344717.1, PQ344716.1, PQ344715.1, PQ344714.1, PQ344713.1, PQ344712.1, PQ344711.1, PQ344710.1, PQ344709.1, PQ344708.1, PQ344707.1
Other-Angiosperms	Phragmipedium sp.	PQ344738.1, PQ344737.1, PQ344736.1, PQ344735.1, PQ344734.1, PQ344733.1, PQ344732.1, PQ344731.1, PQ344730.1, PQ344729.1, PQ344728.1, PQ344727.1, PQ344726.1, PQ344725.1, PQ344724.1, PQ344723.1
Other-Angiosperms	Phyllospadix iwatensis	NC_068804.1, OP441721.1
Other-Angiosperms	Physaria fendleri	OQ376526.1, OQ818196.1
Other-Angiosperms	Physaria ovalifolia	OQ376527.1
Other-Angiosperms	Picria felterrae	NC_086551.1, PP050459.1
Other-Angiosperms	Pinellia ternata	NC_081910.1, OQ948332.1
Other-Angiosperms	Pistia stratiotes	PP530899.1
Other-Angiosperms	Plantago ovata	NC_072975.1, OQ468447.1
Other-Angiosperms	Platostoma chinense	NC_069573.1, OP537517.1
Other-Angiosperms	Pogostemon heyneanus	MK728874.1
Other-Angiosperms	Polygonatum cyrtonema	PV007897.1, PV007896.1, PV007895.1, PV007894.1, PV007893.1, PV007892.1, PV007891.1, PV007890.1, PV007889.1, PV007888.1, PV007887.1, PV007886.1, PV007885.1, PV007884.1, PV007883.1
Other-Angiosperms	Polygonatum kingianum	PQ374235.1, PP861177.1, PP861176.1
Other-Angiosperms	Polygonatum sibiricum	PQ932596.1
Other-Angiosperms	Polytrias indica	LS975125.1
Other-Angiosperms	Pontederia crassipes	NC_084342.1, OR680719.1, PP905391.1, PP112345.1
Other-Angiosperms	Populus tremula	NC_028504.1, NC_027425.1, KT780870.1, KP861984.1
Other-Angiosperms	Potamogeton natans	OZ242077.1
Other-Angiosperms	Primula hirsuta	OZ272456.1, OZ272455.1, OZ272454.1, OZ272453.1, OZ272452.1, OZ272451.1
Other-Angiosperms	Primula mallophylla	PV527762.1
Other-Angiosperms	Primula palinuri	OM971881.1
Other-Angiosperms	Primula scotica	OZ251187.1
Other-Angiosperms	Primula sikkimensis	NC_082937.1, OR402843.1, OR402842.1, OR402841.1, OR402840.1, OR402839.1, OR402838.1
Other-Angiosperms	Primula smithiana	OM971883.1
Other-Angiosperms	Primula valentiniana	OM971882.1
Other-Angiosperms	Primula veris	OY821752.1
Other-Angiosperms	Primula vulgaris	OY987223.1
Other-Angiosperms	Primulina hunanensis	NC_087815.1, OR840951.1
Other-Angiosperms	Prunella vulgaris	OZ235051.1, NC_081933.1, OR113011.1
Other-Angiosperms	Prunus dulcis	AP019302.1
Other-Angiosperms	Prunus dulcis,	CABIKO010000211.1, CABIKO010000280.1, CABIKO010000970.1
Other-Angiosperms	Prunus yedoensis	PJQY01003255.1
Other-Angiosperms	Pseudocamelina glaucophylla	OQ376528.1
Other-Angiosperms	Pseudocaryopteris paniculata	MT277318.1, MT277285.1, MT277280.1, MT277257.1, MT277228.1, MT277218.1, MT277196.1, MT277178.1, MT277170.1, MT277169.1
Other-Angiosperms	Pseudofortuynia esfandiarii	OQ376529.1
Other-Angiosperms	Pseudoturritis turrita	OQ376530.1
Other-Angiosperms	Psidium guajava	PP934632.1
Other-Angiosperms	Psychotria serpens	NC_069806.1, MT528155.1
Other-Angiosperms	Psychotria viridis	NC_066984.1, ON064100.1, ON064099.1
Other-Angiosperms	Pulsatilla cernua	NC_068018.1, OL979136.1
Other-Angiosperms	Pulsatilla chinensis	NC_068017.1, OL979137.1, OL979135.1
Other-Angiosperms	Pulsatilla dahurica	NC_071219.1, ON959792.1
Other-Angiosperms	Punica granatum	OQ973294.1, OQ973293.1, OQ973292.1, OQ973291.1, OQ973290.1, OQ973289.1, NC_071229.1, OP874592.1, ON828784.1, PGOL01003497.1, PGOL01004620.1, PGOL01005498.1, PGOL01003511.1, PGOL01002037.1, PGOL01006684.1, PGOL01000951.1, PGOL01001682.1, PGOL01002908.1, PGOL01003458.1, PGOL01008506.1, PGOL01008806.1
Other-Angiosperms	Pyrus betulifolia	MW080658.1
Other-Angiosperms	Pyrus ussuriensis	SMOL01000094.1, SMOL01000458.1, CM018513.1
Other-Angiosperms	Quercus acutissima	ON398340.1, ON398339.1, ON398338.1, MZ636519.1
Other-Angiosperms	Quercus cerris	OY770019.1, OY770018.1
Other-Angiosperms	Quercus chenii	PQ778324.1, PQ778323.1
Other-Angiosperms	Quercus gilva	PQ862792.1, PQ862791.1, PQ862790.1, PQ862789.1
Other-Angiosperms	Quercus ilex	OZ205168.1, OZ205167.1
Other-Angiosperms	Quercus litseoides	PV558892.1
Other-Angiosperms	Quercus petraea	OZ066324.1
Other-Angiosperms	Quercus robur	OW028777.1
Other-Angiosperms	Quercus variabilis	CP129458.1, MN199236.1
Other-Angiosperms	Ranunculus cassubicifolius	PP657143.1, NC_088759.1, OP620791.1
Other-Angiosperms	Ranunculus sardous	OZ222636.1, OZ222635.1
Other-Angiosperms	Ranunculus sceleratus	OZ205679.1
Other-Angiosperms	Raphanus sativus	MT106662.1, OM867576.2, OM867577.2, NC_018551.1, MN056359.2, MN056360.2, KJ716484.1, KC193578.1, JQ083668.1
Other-Angiosperms	Rhazya stricta	NC_024293.1, KJ485850.1
Other-Angiosperms	Rhodiola crenulata	NC_070303.1, OP312067.1
Other-Angiosperms	Rhodiola juparensis	NC_082108.1, OR188139.1
Other-Angiosperms	Rhodiola kirilowii	CM082116.1
Other-Angiosperms	Rhodiola rosea	PP024540.1
Other-Angiosperms	Rhodiola sacra	OP312071.1, OP312070.1
Other-Angiosperms	Rhodiola tangutica	NC_072122.1, OP573219.1
Other-Angiosperms	Rhodiola wallichiana	OP312069.1, OP312068.1
Other-Angiosperms	Rhododendron decorum	NC_073150.1, OQ450179.1
Other-Angiosperms	Rhododendron delavayi	NC_081499.1, OQ868516.1
Other-Angiosperms	Rhododendron nivale	PQ537104.1, PQ537103.1, PQ537102.1
Other-Angiosperms	Rhododendron ponticum	OZ277756.1, OZ277755.1
Other-Angiosperms	Rhododendron simsii	NC_053763.1, MW030508.1, CM024966.1
Other-Angiosperms	Rhododendron vialii	PQ537097.1, CP127079.1
Other-Angiosperms	Rhododendron x	NC_067943.1, OM283814.1
Other-Angiosperms	Rhodomyrtus psidioides	PP920089.1
Other-Angiosperms	Rhodomyrtus tomentosa	PP934633.1, NC_071968.2, OP474145.2
Other-Angiosperms	Ribes alpinum	PP716826.1
Other-Angiosperms	Ribes meyeri	PQ049746.1
Other-Angiosperms	Ribes nigrum	NC_082306.1, OR296460.1, OZ256409.1, PQ047132.1
Other-Angiosperms	Ribes odoratum	PQ049745.1
Other-Angiosperms	Ribes rubrum	OZ237959.1
Other-Angiosperms	Ribes stenocarpum	PQ047133.1
Other-Angiosperms	Ribes uva-crispa	OZ242999.1
Other-Angiosperms	Ricotia carnosula	OQ376531.1
Other-Angiosperms	Ricotia cretica	OQ376532.1
Other-Angiosperms	Ricotia davisiana	OQ376533.1
Other-Angiosperms	Ricotia isatoides	OQ376534.1
Other-Angiosperms	Ricotia lunaria	OQ376535.1
Other-Angiosperms	Robeschia schimperii	OQ376536.1
Other-Angiosperms	Rorippa indica	PP780168.1
Other-Angiosperms	Rorippa islandica	OQ376537.1
Other-Angiosperms	Rotheca serrata	NC_049064.1, MT075727.1
Other-Angiosperms	Ruppia sinensis	NC_088727.1, PP438605.1
Other-Angiosperms	Saccharum arundinaceum	LS975133.1, LS974676.1, LS974675.1
Other-Angiosperms	Saccharum hybrid	LS975132.1, LS975129.1
Other-Angiosperms	Saccharum kanashiroi	LS974674.1
Other-Angiosperms	Saccharum procerum	LS974677.1
Other-Angiosperms	Saccharum rufipilum	LS974679.1
Other-Angiosperms	Saccharum spontaneum	LS975138.1, LS975136.1, LS975131.1, LS975130.1, LS975128.1, LS975126.1, LS975122.1, LS974681.1
Other-Angiosperms	Salix koriyanagi	JAPFFM010000005.1, CM055345.1
Other-Angiosperms	Salix suchowensis	JAEQKX010000006.1, CM029804.1
Other-Angiosperms	Salvia hispanica	CM056166.1
Other-Angiosperms	Salvia miltiorrhiza	NC_023209.1, MN585276.1, MN585275.1, KF177345.1
Other-Angiosperms	Salvia officinalis	OQ001565.1, OQ001564.1
Other-Angiosperms	Salvia plebeia	PV618423.1
Other-Angiosperms	Salvia rosmarinus	PP992923.1
Other-Angiosperms	Salvia splendens	OQ675155.1, OQ675154.1, CM031494.1
Other-Angiosperms	Sambucus nigra	OX422225.1
Other-Angiosperms	Samolus valerandi	OZ123622.1
Other-Angiosperms	Santalum album	NC_081498.1, OQ868374.1, ON730004.1, ON730003.1, ON730002.1, ON730001.1, ON730000.1, ON729999.1, ON729998.1, ON729997.1, ON729996.1, ON729995.1, ON729994.1, ON729993.1
Other-Angiosperms	Sarcandra glabra	OR668930.1, OR668929.1
Other-Angiosperms	Saurauia tristyla	ON024069.1, ON024068.1
Other-Angiosperms	Saxifraga aizoides	OZ240961.1, OZ240960.1
Other-Angiosperms	Scheuchzeria palustris	PQ031343.1
Other-Angiosperms	Schisandra chinensis	OL857286.1, OL857285.1, OL857284.1, OL857283.1, OL857282.1, OL857281.1, OL857280.1, OL857279.1, OL857278.1, OL857277.1, MK860624.1
Other-Angiosperms	Schisandra repanda	OK077171.1, OK077170.1, OK077169.1, OK077168.1, OK077167.1
Other-Angiosperms	Schisandra sphenanthera	NC_042758.1, MH748549.1
Other-Angiosperms	Schnabelia oligophylla	MT277317.1, MT277286.1, MT277284.1, MT277283.1, MT277243.1, MT277224.1, MT277200.1, MT277199.1, MT277193.1
Other-Angiosperms	Schouwia purpurea	OQ376539.1
Other-Angiosperms	Schrenkiella parvula	KT988071.2
Other-Angiosperms	Scutellaria amoena	MT277281.1, MT277264.1, MT277230.1, MT277181.1
Other-Angiosperms	Scutellaria barbata	NC_065025.1, MZ127834.1
Other-Angiosperms	Scutellaria cypria	OR344312.1
Other-Angiosperms	Scutellaria franchetiana	NC_065026.1, MZ127835.1
Other-Angiosperms	Scutellaria galericulata	OX335799.1
Other-Angiosperms	Scutellaria minor	OX940739.1
Other-Angiosperms	Scutellaria tsinyunensis	MW553042.1
Other-Angiosperms	Scyphiphora hydrophyllacea	NC_057654.1, MT610041.1
Other-Angiosperms	Sedum plumbizincicola	NC_069572.1, OP588116.1
Other-Angiosperms	Sedum sarmentosum	PV608516.1
Other-Angiosperms	Semiaquilegia guangxiensis	PQ572709.1, PQ572710.1
Other-Angiosperms	Sesamum indicum	PP444682.1, PP444681.1, PP444680.1, PP444679.1, PP444678.1, PP444677.1, PP444676.1, PP444675.1, PP444674.1, PP444673.1, PP444672.1, PP444671.1, PP444670.1, PP444669.1, PP444666.1, PP444662.1, PP444661.1
Other-Angiosperms	Sherardia arvensis	OX415246.1
Other-Angiosperms	Sinapis arvensis	NC_031896.1, KM851044.1
Other-Angiosperms	Sinojackia microcarpa	OL693656.1
Other-Angiosperms	Smelowskia altaica	OQ513236.1
Other-Angiosperms	Smelowskia annua	OQ513237.1
Other-Angiosperms	Smelowskia calycina	OQ376540.1
Other-Angiosperms	Smelowskia flavissima	OQ376541.1
Other-Angiosperms	Sonneratia apetala	MZ476260.1
Other-Angiosperms	Sonneratia caseolaris	MZ476259.1
Other-Angiosperms	Sorghum arundinaceum	LS398103.1
Other-Angiosperms	Sorghum halepense	LS398105.1
Other-Angiosperms	Sorghum propinquum	LS423604.1
Other-Angiosperms	Sorghum timorense	LS398107.1
Other-Angiosperms	Sorghum versicolor	LS398104.1
Other-Angiosperms	Sorghum x	LS398106.1
Other-Angiosperms	Sphaerocardamum divaricatum	OQ376542.1
Other-Angiosperms	Spirodela polyrhiza	NC_017840.1, JQ804980.1
Other-Angiosperms	Stachys alpina	OZ244445.1, OZ244444.1, OZ244443.1, OZ244442.1, OZ244441.1
Other-Angiosperms	Stanleya pinnata	OQ376543.1
Other-Angiosperms	Staphylea pinnata	OZ263605.1, OZ263604.1, OZ263603.1
Other-Angiosperms	Stemona sessilifolia	PP692490.1, PP692489.1, PP692488.1, PP692487.1, PP692486.1, PP692485.1, PP692484.1
Other-Angiosperms	Stemona tuberosa	PQ374238.1, PQ374237.1, PQ374236.1
Other-Angiosperms	Stephania japonica	NC_083965.1, OR500009.1
Other-Angiosperms	Sterigmostemum violaceum	OQ376544.1
Other-Angiosperms	Stewartia sinensis	OQ948158.1, NC_081928.1
Other-Angiosperms	Stratiotes aloides	NC_035317.1, KX808393.1
Other-Angiosperms	Striga asiatica	BKCP01008181.1
Other-Angiosperms	Strobilanthes sarcorrhiza	PQ601285.1
Other-Angiosperms	Succisa pratensis	OZ243871.1, OZ243870.1, OZ243869.1, OZ243868.1, OZ243867.1
Other-Angiosperms	Syagrus coronata	OR147828.1, OP718167.1
Other-Angiosperms	Syagrus oleracea	PV763026.2
Other-Angiosperms	Symplocos tanakana	PP350418.1
Other-Angiosperms	Syringa fauriei	NC_082163.1, OR209258.1
Other-Angiosperms	Syringa vulgaris	OZ224111.1
Other-Angiosperms	Syzygium cumini	OQ376545.1
Other-Angiosperms	Syzygium samarangense	NC_079700.1, OQ701348.1
Other-Angiosperms	TPA_asm: Arabidopsis	BK010421.1
Other-Angiosperms	TPA_asm: Crucihimalaya	BK063798.1
Other-Angiosperms	TPA_asm: Lepidium	BK063239.1
Other-Angiosperms	TPA_asm: Phoenix	BK059358.1
Other-Angiosperms	Tectona grandis	MT277319.1, MT277312.1, MT277310.1, MT277309.1, MT277295.1, MT277263.1, MT277250.1, MT277211.1, MT277207.1, MT277159.1, MT277158.1
Other-Angiosperms	Telfairia occidentalis	PV669727.1
Other-Angiosperms	Tetracentron sinense	NC_059859.1, CM026581.1
Other-Angiosperms	Tetracme quadricornis	OQ784933.1, OQ784932.1, OQ784931.1, OQ784934.1
Other-Angiosperms	Tetraena mongolica	NC_086675.1, PP035759.1
Other-Angiosperms	Teucrium omeiense	MT277289.1, MT277282.1, MT277271.1, MT277233.1, MT277227.1, MT277220.1, MT277217.1, MT277214.1, MT277206.1, MT277168.1, MT277162.1
Other-Angiosperms	Teucrium ornatum	MT277302.1, MT277275.1, MT277260.1, MT277254.1, MT277219.1, MT277197.1, MT277190.1, MT277180.1, MT277161.1
Other-Angiosperms	Teucrium scorodonia	OZ243856.1, OZ243855.1, OZ243854.1, OZ243853.1
Other-Angiosperms	Teucrium simplex	MT277291.1, MT277276.1, MT277274.1, MT277256.1, MT277240.1, MT277210.1, MT277182.1, MT277164.1, MT277157.1, MT277151.1
Other-Angiosperms	Thalictrum minus	OZ239706.1
Other-Angiosperms	Thladiantha cordifolia	PP755341.1
Other-Angiosperms	Thlaspi arvense	OQ376546.1
Other-Angiosperms	Tiarella polyphylla	OR866908.1, OR866907.1
Other-Angiosperms	Tinospora cordifolia	OK539780.1
Other-Angiosperms	Tolypanthus maclurei	NC_056836.1, MZ343374.1
Other-Angiosperms	Trachelospermum jasminoides	OR333986.1, NC_086920.1, PP314235.1
Other-Angiosperms	Trapa bicornis	NC_086690.1, PP035762.1
Other-Angiosperms	Trapa incisa	NC_086691.1, PP035763.1
Other-Angiosperms	Tribulus terrestris	MK431825.1
Other-Angiosperms	Trichopus zeylanicus	OR830326.1
Other-Angiosperms	Trichosanthes kirilowii	PP625757.1
Other-Angiosperms	Triglochin maritima	OY821794.1
Other-Angiosperms	Triglochin palustris	OZ078212.1, OZ078211.1
Other-Angiosperms	Triosteum pinnatifidum	NC_064333.1, MW526076.1
Other-Angiosperms	Tripidium ravennae	LS974678.1
Other-Angiosperms	Tripsacum dactyloides	LT996893.1, LT996892.1
Other-Angiosperms	Tripterygium wilfordii	OR538545.1, NC_082972.1, JAAARO010000016.1, CM023883.1
Other-Angiosperms	UNVERIFIED_ASMBLY: Hygrochilus	MH591788.1
Other-Angiosperms	Umbellularia californica	PV439850.1
Other-Angiosperms	Umbilicus rupestris	OY787630.1
Other-Angiosperms	Uncaria rhynchophylla	OR051900.1, OR051899.1, OR051901.1
Other-Angiosperms	Utricularia reniformis	NC_034982.1, KY774314.1
Other-Angiosperms	Vaccinium bracteatum	PQ283854.1
Other-Angiosperms	Vaccinium duclouxii	PP035768.1
Other-Angiosperms	Vaccinium macrocarpon	NC_023338.1, MK715446.1, KF386162.1
Other-Angiosperms	Vaccinium microcarpum	MK715445.1
Other-Angiosperms	Vaccinium oldhamii	PP812361.1
Other-Angiosperms	Vaccinium vitis-idaea	OY978227.1, PP069826.1
Other-Angiosperms	Valeriana dageletiana	MW560898.1
Other-Angiosperms	Vanilla planifolia	KJ501959.1, KJ501957.1, KJ501948.1, KJ501923.1, CM028150.1, JADCNL010000001.1
Other-Angiosperms	Vella lucentina	OQ376547.1
Other-Angiosperms	Verbascum nigrum	OZ200628.1, OZ200627.1
Other-Angiosperms	Verbascum thapsus	OY770123.1, OY770122.1
Other-Angiosperms	Verbena officinalis	PP542011.1, OY292392.1
Other-Angiosperms	Veronica anagallis-aquatica	OZ240920.1
Other-Angiosperms	Veronica arvensis	OZ125091.1
Other-Angiosperms	Veronica longifolia	OZ274267.1
Other-Angiosperms	Veronica persica	OZ242989.1
Other-Angiosperms	Veronica scutellata	OZ240805.1, OZ240804.1
Other-Angiosperms	Veronica serpyllifolia	OZ078803.1
Other-Angiosperms	Veronica triphyllos	OZ076756.1
Other-Angiosperms	Veronica verna	OZ060461.1
Other-Angiosperms	Viburnum chinshanense	OP974166.1, OP974165.1
Other-Angiosperms	Vincetoxicum bungei	PV739267.1
Other-Angiosperms	Viscum album	NC_029039.1, KJ129610.1
Other-Angiosperms	Viscum diospyrosicola	PQ046266.1
Other-Angiosperms	Viscum scurruloideum	KT022223.1, KT022222.1
Other-Angiosperms	Vitex negundo	PQ493832.1
Other-Angiosperms	Vitex trifolia	NC_065806.1, OK563726.1, OK563725.1
Other-Angiosperms	Vitis riparia	LR738918.1
Other-Angiosperms	Vitis vinifera	NC_012119.1, CM048855.1, CM041972.1, CM041970.1, GQ220326.1, GQ220325.1, GQ220324.1, GQ220323.1
Other-Angiosperms	Yinshania acutangula	OQ376548.1
Other-Angiosperms	Yinshania furcatopilosa	OQ376549.1
Other-Angiosperms	Yinshania henryi	OQ376550.1
Other-Angiosperms	Zantedeschia aethiopica	NC_073008.1, OQ390040.1
Other-Angiosperms	Zantedeschia elliottiana	PP151301.1
Other-Angiosperms	Zea mays	NC_050101.1, CM000782.4
Other-Angiosperms	Zostera caespitosa	PP566026.1
Other-Angiosperms	Zostera japonica	NC_068803.1, OP441720.1
Other-Angiosperms	Zostera marina	OR336318.1, OR336317.1, NC_035345.1, KX808392.1
Other-Angiosperms	Zygophyllum fabago	MK431827.1
Other-Angiosperms	[Tinospora] sagittata	PQ553214.1, PQ553213.1

## Sheet: TableS3
Table S3. BUSCO completeness assessment of the Prosopanche transcriptome assembly based on assembled transcripts (A) and predicted proteins (B).
A. Nucleotide Level (Assembled Transcripts)	eukaryota_odb10	viridiplantae_odb10	embryophyta_odb10	eudicots_odb10
Complete	233(91.4%)	238 (56%)	837(51,9%)	1106 (47,5%)
Single-copy	82 (32,2%)	84 (19%)	318 (19,7%)	407 (17,5%)
Duplicated	151 (59,2%)	154 (36%)	519 (32,2%)	699 (30,1)
Fragmented	17(6,7%)	63 (14,8%)	177 (11%)	188 (8.1%)
Missing	5 (2%)	124 (29,2%)	600 (37,2%)	1032 (44,4%)
B. Amino Acid Level (Predicted Proteins)	eukaryota_odb10	viridiplantae_odb10	embryophyta_odb10	eudicots_odb10
Complete	228(89,4%)	227 (53,4%)	779(48,3%)	1045 (44,9%)
Single-copy	147 (57,5%)	103(24,2%)	355(22%)	468(20,1%)
Duplicated	140 (54,9%)	124 (29,2%)	424(26,3%)	577(24,8%)
Fragmented	22(8,6%)	73 (17,2%)	218(13,5%)	204(8,8%)
Missing	5 (2%)	125 (29,4%)	617(38,2%)	1077(46,3%)
The evaluation was performed at two levels: (A) the assembled nucleotide transcripts ('Genes') and (B) the translated amino acid sequences of the predicted ORFs ('Proteins'). Percentages are shown in parentheses."

## Sheet: TableS4
Table S4. Species included in the OrthoFinder analyses.
Database	Group	Order	Family	Species
Phytozome	Amborelalles	Amborelalles	Amborellaceae	Amborella trichopoda
Phytozome	Magnoliidae	Laurales	Lauraceae	Cinnamomum kanehirae
Genbank – SRA	Magnoliidae	Piperales	Piperaceae	Piper nigrum
Genbank – RefSeq	Magnoliidae	Piperales	Aristolochiaceae	Aristolochia fimbriatta
Genbank – RefSeq	Magnoliidae	Piperales	Hydnoraceae	Prosopanche americana
Genbank – RefSeq	Magnoliidae	Magnoliales	Magnoliaceae	Magnolia sinica
Phytozome	Monocotiledóneas	Zingiberales	Musaceae	Musa acuminata
Phytozome	Monocotiledóneas	Asaparagales	Asaparagaceae	Agave tequilanaa
Phytozome	Superastéridas	Apiales	Apiaceae	Daucus carota
Phytozome	Superastéridas	Asterales	Asteraceae	Helianthus annuus
Phytozome	Superastéridas	Asterales	Asteraceae	Lactuca sativa
Phytozome	Superastéridas	Caryophyllales	Amaranthaceae	Beta vulgaris
Genbank – RefSeq	Superastéridas	Caryophyllales	Nepenthaceae	Nepenthes mirabilis
Phytozome	Superastéridas	Cornales	Hydrangeaceae	Hydrangea quercifolia
Genbank – Protein	Superastéridas	Cornales	Nyssaceae	Nyssa sinensis
Phytozome	Superastéridas	Ericales	Ericaceae	Vaccinium darrowii
Genbank – RefSeq	Superastéridas	Ericales	Actinidiaceae	Actinidia sinensis
Phytozome	Superastéridas	Lamiales	Oleaceae	Olea europaea
Phytozome	Superastéridas	Lamiales	Phyrmaceae	Mimulus guttatus
Phytozome	Superastéridas	Solanales	Solanaceae	Solanum lycopersicum
Genbank – RefSeq	Superastéridas	Solanales	Solanaceae	Capsicum annun
Genbank – RefSeq	Superastéridas	Solanales	Solanaceae	Nicotiana tabacum
Genbank – RefSeq	Superastéridas	Malvales	Malvaceae	Theobroma cacao
Genbank – RefSeq	Superastéridas	Malvales	Malvaceae	Gossypium barbadense
Genbank – RefSeq	Superastéridas	Malvales	Malvaceae	Hybiscus syriacus
Genbank – RefSeq	Superastéridas	Gentianales	Rubiaceae	Coffea eugenioides
Genbank	Superastéridas	Aquifoliales	Aquifoleaceae	Ilex paraguarensis
Phytozome	Superrósidas	Saxifragales	Crassulaceae	Kalanchoe laxiflora
Phytozome	Superrósidas	Vitales	Vitaceae	Vitis vinifera
Phytozome	Superrósidas	Malpighiales	Euphobiaceae	Manihot esculenta
Genbank – RefSeq	Superrósidas	Malpighiales	Euphobiaceae	Hevea brasiliensis
Phytozome	Superrósidas	Fabales	Fabaceae	Cicer arietinum
Phytozome	Superrósidas	Fabales	Fabaceae	Phaseolus vulgaris
Este estudio	Superrósidas	Fabales	Fabaceae (clado Mimosoid)	Anadenanthera colubrina
Genbank - TSA	Superrósidas	Fabales	Fabaceae (clado Mimosoid)	Leucaena leucocephala
Genbank – RefSeq	Superrósidas	Fabales	Fabaceae (clado Mimosoid)	Prosopis alba
Phytozome	Superrósidas	Rosales	Rosaceae	Malus domestica
Genbank – RefSeq	Superrósidas	Rosales	Rhamnacea	Ziziphus jujuba
Phytozome	Superrósidas	Cucurbitales	Cucurbitaceae	Cucumis sativus
Phytozome	Superrósidas	Fagales	Fagaceae	Quercus rubra
Phytozome	Superrósidas	Myrtales	Myrtaceae	Eucaliptus grandis
Phytozome	Superrósidas	Sapindales	Rutaceae	Citrus sinensis
Phytozome	Superrósidas	Brassicales	Brassicaceae	Arabidodpsis thaliana
Genbank	Superrósidas	Sapindales	Anacardiaceae	Mangifera indica
Genbank – RefSeq	Superrósidas	Celastrales	Celastraceae	Tripterygium wilfordii

## Sheet: TableS5
Table S5-Inventory of mitochondrial foreign sequences in Prosopanche americana and assessment of their presence in the sister species P. panguanensis.
contig	Taxon donor	contig length	sstart	send	Alingment length	% identity	P. panguanensis Hits > 70% q cover	Criterion
Prosopanche_americana_1	Fabales	39394	663	1376	714	90133	present	longest hit
Prosopanche_americana_1	Solanales	39394	25290	26907	1618	96378	present	longest hit/Phylogeny
Prosopanche_americana_1	Solanales	39394	27742	32109	4368	91806	present	longest hit/Phylogeny
Prosopanche_americana_1	Solanales	39394	32114	34414	2301	94354	present	longest hit/Phylogeny
Prosopanche_americana_5	Solanales	30225	12109	18104	5996	97191	present	longest hit
Prosopanche_americana_5	Solanales	30225	18181	19077	897	95493	present	Phylogeny
Prosopanche_americana_9	Caryophyllales	10256	216	728	513	90075	present	longest hit
Prosopanche_americana_13	Malvales	10416	1	10416	10416	95321	present*	longest hit
Prosopanche_americana_19	Fabales	2815	535	1294	760	93781	absent	longest hit
Prosopanche_americana_22	Solanales	11356	7150	7766	617	92368	absent	longest hit/Phylogeny
Prosopanche_americana_27	Solanales	21490	5525	7718	2194	91714	present	longest hit
Prosopanche_americana_27	Solanales	21490	17049	17939	891	92885	present	Phylogeny
Prosopanche_americana_28	Malpiguiales	42618	6791	8250	1460	94495	present	Longest hit/ Phylogeny
Prosopanche_americana_28	Fabales	42618	9458	10730	1273	91621	present	longest hit
Prosopanche_americana_37	Fabales	17812	2478	4386	1909	99539	absent	longest hit
Prosopanche_americana_37	Fabales	17812	5055	7848	2794	95455	absent	longest hit
Prosopanche_americana_37	Fabales	17812	8978	10024	1047	91186	absent	longest hit
Prosopanche_americana_42	Solanales	14721	9333	9948	616	95493	present	Phylogeny
* contig 13 is present in the partial assembly of Prosopanche panguanensis from 1 to 4530 nt
Taxon donor: Major plant lineage identified as the source of the foreign fragment
Criterion: Method used to confirm the HGT candidate; "Longest hit" indicates identification via BLAST length and identity, while "Phylogeny" indicates confirmation via phylogenetic reconstruction

## Sheet: TableS6
Table S6. Functional annotation and classification of Prosopanche transcripts associated with different host plant families
Ortogroup	Transcript	Host	Nº of taxa in the tree	Annotation	String	Eggnog	Mercator	Tair	Mercator bincode	Mercator_name	EGGnoG- Description	EGGNOG-GoTerms	Egg-nog_EC code	eggnog_pfam	string name	String_Annotation
OG0000012	Prosopanche_TRINITY_DN40361_c0_g3_i2.p1	Solanaceas	29	Annotated	#N/D	#N/D	Not annotated	AT4G29090	35.2	not assigned.not annotated	#N/D	#N/D	#N/D	#N/D	#N/D	#N/D
OG0000012	Prosopanche_TRINITY_DN8832_c0_g1_i7.p2	Malvaceas	29		#N/D	#N/D	Not annotated		35.2	not assigned.not annotated	#N/D	#N/D	#N/D	#N/D	#N/D	#N/D
OG0000012	Prosopanche_TRINITY_DN53284_c0_g3_i1.p1	Malvaceas	29		#N/D	#N/D	Not annotated		35.2	not assigned.not annotated	#N/D	#N/D	#N/D	#N/D	#N/D	#N/D
OG0000022	Prosopanche_TRINITY_DN542094_c0_g1_i1.p1	Fabaceas	33	Annotated	#N/D	#N/D	Not annotated	AT1G40390	35.2	not assigned.not annotated	#N/D	#N/D	#N/D	#N/D	#N/D	#N/D
OG0000022	Prosopanche_TRINITY_DN29854_c0_g1_i4.p5	Fabaceas	33	Annotated	#N/D	#N/D	Not annotated	AT1G43760	35.2	not assigned.not annotated	#N/D	#N/D	#N/D	#N/D	#N/D	#N/D
OG0000022	Prosopanche_TRINITY_DN132546_c0_g1_i1.p1	Malvaceas	33		#N/D	#N/D	Not annotated		35.2	not assigned.not annotated	#N/D	#N/D	#N/D	#N/D	#N/D	#N/D
OG0000022	Prosopanche_TRINITY_DN235938_c0_g1_i1.p1	Malvaceas	33		#N/D	#N/D	Not annotated		35.2	not assigned.not annotated	#N/D	#N/D	#N/D	#N/D	#N/D	#N/D
OG0000025	Prosopanche_TRINITY_DN65913_c2_g2_i1.p1	Solanaceas	30	Annotated	#N/D	#N/D	Not annotated	AT1G42190	35.2	not assigned.not annotated	#N/D	#N/D	#N/D	#N/D	#N/D	#N/D
OG0000025	Prosopanche_TRINITY_DN19778_c3_g2_i1.p2	Fabaceas	30		#N/D	#N/D	Not annotated		35.2	not assigned.not annotated	#N/D	#N/D	#N/D	#N/D	#N/D	#N/D
OG0000025	Prosopanche_TRINITY_DN32757_c0_g1_i1.p2	Fabaceas	30		#N/D	#N/D	Not annotated		35.2	not assigned.not annotated	#N/D	#N/D	#N/D	#N/D	#N/D	#N/D
OG0000051	Prosopanche_TRINITY_DN124167_c0_g2_i2.p1	Fabaceas	36	Annotated	#N/D	#N/D	Not annotated	AT4G09490.1	35.2	not assigned.not annotated	#N/D	#N/D	#N/D	#N/D	#N/D	#N/D
OG0000051	Prosopanche_TRINITY_DN87048_c0_g2_i3.p1	Fabaceas	36	Annotated	#N/D	#N/D	Not annotated	AT5G42965.1	35.2	not assigned.not annotated	#N/D	#N/D	#N/D	#N/D	#N/D	#N/D
OG0000051	Prosopanche_TRINITY_DN38176_c0_g1_i1.p1	Fabaceas	36		#N/D	#N/D	Not annotated		35.2	not assigned.not annotated	#N/D	#N/D	#N/D	#N/D	#N/D	#N/D
OG0000139	Prosopanche_TRINITY_DN4619_c0_g1_i12.p1	Fabaceas	41	Annotated	annotated	Annotated	annotated	AT2G18570.1 AT2G18560.1 AT4G01070.1 AT4G36770.1 AT1G01420.1 AT1G01390.1 AT3G50740.1 AT5G66690.1 AT5G26310.1	50.2.4	Enzyme classification.EC_2 transferases.EC_2-4 glycosyltransferase	Belongs to the UDP-glycosyltransferase family	-	2.4.1.218	UDPGT	UGT72B1	UDP-glycosyltransferase 72B1; Bifunctional O-glycosyltransferase and N-glycosyltransferase that can detoxify xenobiotics. Possesses high activity to metabolize the persistent pollutants 2,4,5-trichlorophenol (TCP) and 3,4- dichloroaniline (DCA). Also active on benzoates and benzoate derivatives in vitro.
OG0000140	Prosopanche_TRINITY_DN366505_c1_g1_i1.p2	Solanaceas	41	Annotated	annotated	Annotated	Not annotated	AT2G38530.1 AT2G18370.1 AT2G38540.1 AT2G15050.1 AT4G33355.1 AT3G51600.1 AT3G51590.1 AT3G08770.2 AT5G59310.1 AT5G59330.1 AT5G01870.1 AT5G59320.1	35.2	not assigned.not annotated	Plant non-specific lipid-transfer proteins transfer phospholipids as well as galactolipids across membranes. May play a role in wax or cutin deposition in the cell walls of expanding epidermal cells and certain secretory tissues	GO:0005575,GO:0006810,GO:0006869,GO:0008150,GO:0010876,GO:0016020,GO:0033036,GO:0051179,GO:0051234,GO:0071702	-	Tryp_alpha_amyl	LTP3	Non-specific lipid-transfer protein 3; Plant non-specific lipid-transfer proteins transfer phospholipids as well as galactolipids across membranes. May play a role in wax or cutin deposition in the cell walls of expanding epidermal cells and certain secretory tissues (By similarity).
OG0000145	Prosopanche_TRINITY_DN1436_c0_g1_i1.p1	Solanaceas	41	Annotated	annotated	Annotated	annotated	AT2G35635.1 AT4G02890.3 AT4G05050.1 AT4G05320.2 AT1G65350.1 AT1G55060.1 AT1G31340.1 AT3G09790.1 AT5G20620.1 AT5G03240.1 AT5G37640.1	19.2.2.1.1	Protein homeostasis.ubiquitin-proteasome system.ubiquitin-fold protein conjugation.UBQ conjugation (ubiquitylation).UBQ ubiquitin-fold protein	Ubiquitin family	-	-	ubiquitin	UBQ10	Polyubiquitin 10; Ubiquitin exists either covalently attached to another protein, or free (unanchored). When covalently bound, it is conjugated to target proteins via an isopeptide bond either as a monomer (monoubiquitin), a polymer linked via different Lys residues of the ubiquitin (polyubiquitin chains) or a linear polymer linked via the initiator Met of the ubiquitin (linear polyubiquitin chai…
OG0000145	Prosopanche_TRINITY_DN911_c0_g1_i7.p1	Malvaceas	41	Annotated	annotated	Annotated	annotated		19.2.2.1.1	Protein homeostasis.ubiquitin-proteasome system.ubiquitin-fold protein conjugation.UBQ conjugation (ubiquitylation).UBQ ubiquitin-fold protein	Ubiquitin exists either covalently attached to another protein, or free (unanchored). When covalently bound, it is conjugated to target proteins via an isopeptide bond either as a monomer (monoubiquitin), a polymer linked via different Lys residues of the ubiquitin (polyubiquitin chains) or a linear polymer linked via the initiator Met of the ubiquitin (linear polyubiquitin chains). Polyubiquitin…	-	-	ubiquitin	UBQ10	Polyubiquitin 10; Ubiquitin exists either covalently attached to another protein, or free (unanchored). When covalently bound, it is conjugated to target proteins via an isopeptide bond either as a monomer (monoubiquitin), a polymer linked via different Lys residues of the ubiquitin (polyubiquitin chains) or a linear polymer linked via the initiator Met of the ubiquitin (linear polyubiquitin chai…
OG0000166	Prosopanche_TRINITY_DN337413_c0_g1_i3.p1	Fabaceas	38	Annotated	annotated	Annotated	Not annotated		35.2	not assigned.not annotated	G-type lectin S-receptor-like serine threonine-protein kinase	GO:0003674,GO:0003824,GO:0004672,GO:0004674,GO:0005488,GO:0005515,GO:0005516,GO:0005575,GO:0005623,GO:0005886,GO:0006464,GO:0006468,GO:0006793,GO:0006796,GO:0006807,GO:0008150,GO:0008152,GO:0009987,GO:0016020,GO:0016301,GO:0016310,GO:0016740,GO:0016772,GO:0016773,GO:0019538,GO:0036211,GO:0043170,GO:0043412,GO:0044237,GO:0044238,GO:0044260,GO:0044267,GO:0044464,GO:0071704,GO:0071944,GO:0140096,GO:…	-	B_lectin,PAN_2,Pkinase,Pkinase_Tyr,S_locus_glycop	MZF18.3	G-type lectin S-receptor-like serine/threonine-protein kinase At5g24080.
OG0000166	Prosopanche_TRINITY_DN536168_c0_g1_i2.p1	Fabaceas	38	Annotated	annotated	Annotated	annotated		50.2.7	Enzyme classification.EC_2 transferases.EC_2-7 transferase transferring phosphorus-containing group	G-type lectin S-receptor-like serine threonine-protein kinase	GO:0003674,GO:0003824,GO:0004672,GO:0004674,GO:0005488,GO:0005515,GO:0005516,GO:0005575,GO:0005623,GO:0005886,GO:0006464,GO:0006468,GO:0006793,GO:0006796,GO:0006807,GO:0008150,GO:0008152,GO:0009987,GO:0016020,GO:0016301,GO:0016310,GO:0016740,GO:0016772,GO:0016773,GO:0019538,GO:0036211,GO:0043170,GO:0043412,GO:0044237,GO:0044238,GO:0044260,GO:0044267,GO:0044464,GO:0071704,GO:0071944,GO:0140096,GO:…	-	B_lectin,PAN_2,Pkinase,Pkinase_Tyr,S_locus_glycop	RLK1	G-type lectin S-receptor-like serine/threonine-protein kinase RLK1.
OG0000205	Prosopanche_TRINITY_DN1396_c0_g4_i1.p1	Fabaceas	39	Annotated	annotated	Annotated	Not annotated	AT4G23170.1 AT1G61750.1 AT3G22060.1	35.2	not assigned.not annotated	Cysteine-rich receptor-like protein kinase	GO:0001101,GO:0002376,GO:0003674,GO:0003824,GO:0004672,GO:0004674,GO:0005575,GO:0005576,GO:0005623,GO:0005886,GO:0006464,GO:0006468,GO:0006793,GO:0006796,GO:0006807,GO:0006950,GO:0006952,GO:0006955,GO:0008150,GO:0008152,GO:0008219,GO:0009605,GO:0009607,GO:0009617,GO:0009627,GO:0009719,GO:0009725,GO:0009751,GO:0009814,GO:0009987,GO:0010033,GO:0012501,GO:0014070,GO:0016020,GO:0016301,GO:0016310,GO:…	-	Pkinase_Tyr,Stress-antifung	CRK15	Cysteine-rich receptor-like protein kinase 15.
OG0000205	Prosopanche_TRINITY_DN1396_c0_g5_i1.p1	Fabaceas	39	Annotated	annotated	Annotated	Not annotated		35.2	not assigned.not annotated	Cysteine-rich receptor-like protein kinase	GO:0001101,GO:0002376,GO:0003674,GO:0003824,GO:0004672,GO:0004674,GO:0005575,GO:0005576,GO:0005623,GO:0005886,GO:0006464,GO:0006468,GO:0006793,GO:0006796,GO:0006807,GO:0006950,GO:0006952,GO:0006955,GO:0008150,GO:0008152,GO:0008219,GO:0009605,GO:0009607,GO:0009617,GO:0009627,GO:0009719,GO:0009725,GO:0009751,GO:0009814,GO:0009987,GO:0010033,GO:0012501,GO:0014070,GO:0016020,GO:0016301,GO:0016310,GO:…	-	Pkinase_Tyr,Stress-antifung	CRK25	Cysteine-rich receptor-like protein kinase 25.
OG0000205	Prosopanche_TRINITY_DN1249_c0_g1_i1.p1	Fabaceas	39	Annotated	annotated	Annotated	Not annotated		35.2	not assigned.not annotated	Cysteine-rich receptor-like protein kinase	-	-	PPR,Pkinase_Tyr,Stress-antifung	CRK25	Cysteine-rich receptor-like protein kinase 25.
OG0000208	Prosopanche_TRINITY_DN675417_c0_g1_i1.p1	Malvaceas	21	Annotated	#N/D	Annotated	Not annotated	AT2G01050.1	35.2	not assigned.not annotated	Encoded by	-	-	DUF4283,zf-CCHC_4	#N/D	#N/D
OG0000241	Prosopanche_TRINITY_DN117971_c0_g1_i1.p1	Fabaceas	17	Annotated	#N/D	#N/D	Not annotated	AT4G13320.1	35.2	not assigned.not annotated	#N/D	#N/D	#N/D	#N/D	#N/D	#N/D
OG0000241	Prosopanche_TRINITY_DN118811_c0_g1_i1.p1	Fabaceas	17		#N/D	#N/D	Not annotated		35.2	not assigned.not annotated	#N/D	#N/D	#N/D	#N/D	#N/D	#N/D
OG0000241	Prosopanche_TRINITY_DN36061_c0_g3_i1.p1	Fabaceas	17		#N/D	#N/D	Not annotated		35.2	not assigned.not annotated	#N/D	#N/D	#N/D	#N/D	#N/D	#N/D
OG0000241	Prosopanche_TRINITY_DN7970_c0_g1_i16.p1	Fabaceas	17		#N/D	#N/D	Not annotated		35.2	not assigned.not annotated	#N/D	#N/D	#N/D	#N/D	#N/D	#N/D
OG0000241	Prosopanche_TRINITY_DN57058_c2_g1_i1.p1	Fabaceas	17		#N/D	#N/D	Not annotated		35.2	not assigned.not annotated	#N/D	#N/D	#N/D	#N/D	#N/D	#N/D
OG0000241	Prosopanche_TRINITY_DN112087_c0_g1_i5.p1	Fabaceas	17		#N/D	#N/D	Not annotated		35.2	not assigned.not annotated	#N/D	#N/D	#N/D	#N/D	#N/D	#N/D
OG0000241	Prosopanche_TRINITY_DN12580_c0_g1_i4.p1	Fabaceas	17		#N/D	#N/D	Not annotated		35.2	not assigned.not annotated	#N/D	#N/D	#N/D	#N/D	#N/D	#N/D
OG0000241	Prosopanche_TRINITY_DN108161_c3_g2_i3.p1	Fabaceas	17		#N/D	#N/D	Not annotated		35.2	not assigned.not annotated	#N/D	#N/D	#N/D	#N/D	#N/D	#N/D
OG0000241	Prosopanche_TRINITY_DN91559_c1_g4_i1.p1	Fabaceas	17		#N/D	#N/D	Not annotated		35.2	not assigned.not annotated	#N/D	#N/D	#N/D	#N/D	#N/D	#N/D
OG0000241	Prosopanche_TRINITY_DN40581_c2_g2_i1.p1	Fabaceas	17		#N/D	#N/D	Not annotated		35.2	not assigned.not annotated	#N/D	#N/D	#N/D	#N/D	#N/D	#N/D
OG0000241	Prosopanche_TRINITY_DN71420_c9_g1_i1.p1	Fabaceas	17		#N/D	#N/D	Not annotated		35.2	not assigned.not annotated	#N/D	#N/D	#N/D	#N/D	#N/D	#N/D
OG0000241	Prosopanche_TRINITY_DN19620_c1_g1_i4.p1	Fabaceas	17		#N/D	#N/D	Not annotated		35.2	not assigned.not annotated	#N/D	#N/D	#N/D	#N/D	#N/D	#N/D
OG0000241	Prosopanche_TRINITY_DN2570_c0_g1_i7.p2	Fabaceas	17		#N/D	#N/D	Not annotated		35.2	not assigned.not annotated	#N/D	#N/D	#N/D	#N/D	#N/D	#N/D
OG0000241	Prosopanche_TRINITY_DN7049_c0_g2_i2.p1	Fabaceas	17		#N/D	#N/D	Not annotated		35.2	not assigned.not annotated	#N/D	#N/D	#N/D	#N/D	#N/D	#N/D
OG0000241	Prosopanche_TRINITY_DN15398_c0_g3_i6.p1	Fabaceas	17		#N/D	#N/D	Not annotated		35.2	not assigned.not annotated	#N/D	#N/D	#N/D	#N/D	#N/D	#N/D
OG0000241	Prosopanche_TRINITY_DN2381_c2_g1_i9.p1	Fabaceas	17		#N/D	#N/D	Not annotated		35.2	not assigned.not annotated	#N/D	#N/D	#N/D	#N/D	#N/D	#N/D
OG0000241	Prosopanche_TRINITY_DN18954_c0_g4_i7.p1	Fabaceas	17	Annotated	#N/D	Annotated	Not annotated		35.2	not assigned.not annotated	DNA RNA polymerases superfamily protein	-	-	-	#N/D	#N/D
OG0000241	Prosopanche_TRINITY_DN11375_c2_g1_i6.p1	Fabaceas	17		#N/D	#N/D	Not annotated		35.2	not assigned.not annotated	#N/D	#N/D	#N/D	#N/D	#N/D	#N/D
OG0000241	Prosopanche_TRINITY_DN63395_c0_g2_i1.p1	Fabaceas	17		#N/D	#N/D	Not annotated		35.2	not assigned.not annotated	#N/D	#N/D	#N/D	#N/D	#N/D	#N/D
OG0000241	Prosopanche_TRINITY_DN83087_c0_g1_i1.p1	Fabaceas	17		#N/D	#N/D	Not annotated		35.2	not assigned.not annotated	#N/D	#N/D	#N/D	#N/D	#N/D	#N/D
OG0000241	Prosopanche_TRINITY_DN7970_c1_g2_i1.p1	Fabaceas	17		#N/D	#N/D	Not annotated		35.2	not assigned.not annotated	#N/D	#N/D	#N/D	#N/D	#N/D	#N/D
OG0000241	Prosopanche_TRINITY_DN18974_c0_g1_i11.p1	Fabaceas	17		#N/D	#N/D	Not annotated		35.2	not assigned.not annotated	#N/D	#N/D	#N/D	#N/D	#N/D	#N/D
OG0000241	Prosopanche_TRINITY_DN91144_c1_g1_i2.p1	Fabaceas	17		#N/D	#N/D	Not annotated		35.2	not assigned.not annotated	#N/D	#N/D	#N/D	#N/D	#N/D	#N/D
OG0000241	Prosopanche_TRINITY_DN202651_c0_g1_i1.p1	Fabaceas	17		#N/D	#N/D	Not annotated		35.2	not assigned.not annotated	#N/D	#N/D	#N/D	#N/D	#N/D	#N/D
OG0000241	Prosopanche_TRINITY_DN5931_c21_g1_i1.p1	Fabaceas	17		#N/D	#N/D	Not annotated		35.2	not assigned.not annotated	#N/D	#N/D	#N/D	#N/D	#N/D	#N/D
OG0000241	Prosopanche_TRINITY_DN255001_c0_g1_i1.p1	Fabaceas	17	Annotated	#N/D	Annotated	Not annotated		35.2	not assigned.not annotated	DNA RNA polymerases superfamily protein	-	-	-	#N/D	#N/D
OG0000241	Prosopanche_TRINITY_DN451661_c0_g1_i1.p1	Fabaceas	17		#N/D	#N/D	Not annotated		35.2	not assigned.not annotated	#N/D	#N/D	#N/D	#N/D	#N/D	#N/D
OG0000241	Prosopanche_TRINITY_DN645045_c0_g1_i2.p1	Fabaceas	17		#N/D	#N/D	Not annotated		35.2	not assigned.not annotated	#N/D	#N/D	#N/D	#N/D	#N/D	#N/D
OG0000253	Prosopanche_TRINITY_DN438412_c0_g1_i1.p1	Solanaceas	23		#N/D	#N/D	Not annotated		35.2	not assigned.not annotated	#N/D	#N/D	#N/D	#N/D	#N/D	#N/D
OG0000256	Prosopanche_TRINITY_DN435_c0_g1_i24.p1	Fabaceas	43	Annotated	annotated	Annotated	annotated	AT2G43750.1 AT4G14880.1 AT3G59760.1 AT3G22460.1 AT3G04940.1 AT5G28030.2 AT5G28020.1	50.2.5	Enzyme classification.EC_2 transferases.EC_2-5 transferase transferring alkyl or aryl group, other than methyl group	Belongs to the cysteine synthase cystathionine beta- synthase family	GO:0000003,GO:0000096,GO:0000097,GO:0000902,GO:0000904,GO:0003006,GO:0003674,GO:0003824,GO:0004124,GO:0005488,GO:0005575,GO:0005576,GO:0005622,GO:0005623,GO:0005634,GO:0005737,GO:0005773,GO:0005774,GO:0005777,GO:0005829,GO:0005886,GO:0006082,GO:0006520,GO:0006534,GO:0006535,GO:0006563,GO:0006790,GO:0006807,GO:0007568,GO:0008144,GO:0008150,GO:0008152,GO:0008652,GO:0009058,GO:0009069,GO:0009070,GO:…	2.5.1.47	PALP	OASA1	Cysteine synthase 1; Acts as a major cysteine synthase, probably involved in maintaining organic sulfur level; Belongs to the cysteine synthase/cystathionine beta- synthase family.
OG0000261	Prosopanche_TRINITY_DN19187_c0_g1_i6.p1	Fabaceas	43	Annotated	annotated	Annotated	annotated	AT2G12190.1 AT1G64930.1 AT1G64950.1 AT1G64940.1 AT1G64900.1 AT3G03470.1 AT5G61320.1	7.15.3.5.1	Coenzyme metabolism.chlorophyll metabolism.chlorophyll catabolism.fluorescent chlorophyll catabolite (FCC) degradation.FCC deformylase *(CYP89A)	Cytochrome p450	-	1.14.14.1,1.14.14.19,1.14.14.32	p450	CYP89A5	Cytochrome P450, family 89, subfamily A, polypeptide 5; Belongs to the cytochrome P450 family.
OG0000261	Prosopanche_TRINITY_DN40998_c0_g1_i1.p1	Fabaceas	43	Annotated	annotated	Annotated	annotated		50.1.13	Enzyme classification.EC_1 oxidoreductases.EC_1-14 oxidoreductase acting on paired donor with incorporation or reduction of molecular oxygen	Cytochrome p450	-	1.14.14.1,1.14.14.19,1.14.14.32	p450	F23M2.31	Cytochrome P450 superfamily protein; Belongs to the cytochrome P450 family.
OG0000261	Prosopanche_TRINITY_DN553701_c0_g1_i1.p2	Fabaceas	43	Annotated	annotated	Annotated	annotated		50.1.13	Enzyme classification.EC_1 oxidoreductases.EC_1-14 oxidoreductase acting on paired donor with incorporation or reduction of molecular oxygen	cytochrome P450	-	1.14.14.1,1.14.14.19,1.14.14.32	p450	CYP89A2	Cytochrome P450 89A2; Belongs to the cytochrome P450 family.
OG0000317	Prosopanche_TRINITY_DN489678_c0_g1_i1.p1	Fabaceas	31		#N/D	#N/D	Not annotated		35.2	not assigned.not annotated	#N/D	#N/D	#N/D	#N/D	#N/D	#N/D
OG0000317	Prosopanche_TRINITY_DN293881_c0_g1_i1.p1	Fabaceas	31		#N/D	#N/D	Not annotated		35.2	not assigned.not annotated	#N/D	#N/D	#N/D	#N/D	#N/D	#N/D
OG0000317	Prosopanche_TRINITY_DN28784_c0_g1_i1.p1	Fabaceas	31		#N/D	#N/D	Not annotated		35.2	not assigned.not annotated	#N/D	#N/D	#N/D	#N/D	#N/D	#N/D
OG0000317	Prosopanche_TRINITY_DN58801_c1_g1_i1.p2	Fabaceas	31		#N/D	#N/D	Not annotated		35.2	not assigned.not annotated	#N/D	#N/D	#N/D	#N/D	#N/D	#N/D
OG0000385	Prosopanche_TRINITY_DN40724_c0_g1_i3.p1	Solanaceas	43	Annotated	annotated	Annotated	Not annotated	AT1G07930.1	35.2	not assigned.not annotated	This protein promotes the GTP-dependent binding of aminoacyl-tRNA to the A-site of ribosomes during protein biosynthesis	GO:0003674,GO:0003676,GO:0003723,GO:0003746,GO:0003824,GO:0003924,GO:0005488,GO:0005575,GO:0005622,GO:0005623,GO:0005737,GO:0006412,GO:0006414,GO:0006518,GO:0006807,GO:0008135,GO:0008150,GO:0008152,GO:0009058,GO:0009059,GO:0009987,GO:0010467,GO:0016462,GO:0016787,GO:0016817,GO:0016818,GO:0017111,GO:0019538,GO:0034641,GO:0034645,GO:0043043,GO:0043170,GO:0043603,GO:0043604,GO:0044237,GO:0044238,GO:…	-	GTP_EFTU,GTP_EFTU_D2,GTP_EFTU_D3	A2	Elongation factor 1-alpha 2; This protein promotes the GTP-dependent binding of aminoacyl- tRNA to the A-site of ribosomes during protein biosynthesis; Belongs to the TRAFAC class translation factor GTPase superfamily. Classic translation factor GTPase family. EF-Tu/EF-1A subfamily.
OG0000586	Prosopanche_TRINITY_DN12931_c0_g1_i2.p1	Malvaceas	42	Annotated	annotated	Annotated	annotated	AT2G19760.1 AT2G19770.1 AT4G29350.1 AT4G29340.1 AT5G56600.1	20.2.2.3	Cytoskeleton organisation.microfilament network.actin polymerisation.Profilin actin nucleation protein *(PFN1/2/++)	Binds to actin and affects the structure of the cytoskeleton. At high concentrations, profilin prevents the polymerization of actin, whereas it enhances it at low concentrations	GO:0003674,GO:0003779,GO:0003785,GO:0005488,GO:0005515,GO:0005575,GO:0005622,GO:0005623,GO:0005737,GO:0005856,GO:0005938,GO:0008064,GO:0008092,GO:0008104,GO:0008150,GO:0009987,GO:0010639,GO:0015629,GO:0016043,GO:0030832,GO:0030833,GO:0030837,GO:0031333,GO:0032271,GO:0032272,GO:0032507,GO:0032535,GO:0032956,GO:0032970,GO:0033036,GO:0033043,GO:0034613,GO:0042989,GO:0043226,GO:0043228,GO:0043229,GO:…	-	Profilin	PRF4	Profilin-4; Binds to actin monomers and regulates the organization of the actin cytoskeleton. At high concentrations, profilin prevents the polymerization of actin, whereas it enhances it at low concentrations. At low concentrations, associates with the poly-proline motif of formins to enhance actin filament elongation rate. Acts redundantly with PRF5 to regulate apical actin polymerization at th…
OG0000625	Prosopanche_TRINITY_DN42725_c4_g1_i1.p1	Solanaceas	10		#N/D	#N/D	Not annotated		35.2	not assigned.not annotated	#N/D	#N/D	#N/D	#N/D	#N/D	#N/D
OG0000625	Prosopanche_TRINITY_DN97548_c0_g1_i1.p1	Solanaceas	10		#N/D	#N/D	Not annotated		35.2	not assigned.not annotated	#N/D	#N/D	#N/D	#N/D	#N/D	#N/D
OG0000625	Prosopanche_TRINITY_DN26717_c3_g1_i1.p1	Solanaceas	10		#N/D	#N/D	Not annotated		35.2	not assigned.not annotated	#N/D	#N/D	#N/D	#N/D	#N/D	#N/D
OG0000625	Prosopanche_TRINITY_DN32250_c1_g1_i2.p1	Solanaceas	10		#N/D	#N/D	Not annotated		35.2	not assigned.not annotated	#N/D	#N/D	#N/D	#N/D	#N/D	#N/D
OG0000625	Prosopanche_TRINITY_DN349807_c0_g1_i2.p1	Solanaceas	10		#N/D	#N/D	Not annotated		35.2	not assigned.not annotated	#N/D	#N/D	#N/D	#N/D	#N/D	#N/D
OG0000625	Prosopanche_TRINITY_DN53089_c0_g1_i1.p1	Solanaceas	10		#N/D	#N/D	Not annotated		35.2	not assigned.not annotated	#N/D	#N/D	#N/D	#N/D	#N/D	#N/D
OG0000625	Prosopanche_TRINITY_DN14243_c0_g1_i2.p1	Solanaceas	10		#N/D	#N/D	Not annotated		35.2	not assigned.not annotated	#N/D	#N/D	#N/D	#N/D	#N/D	#N/D
OG0000625	Prosopanche_TRINITY_DN27811_c0_g2_i4.p1	Solanaceas	10		#N/D	#N/D	Not annotated		35.2	not assigned.not annotated	#N/D	#N/D	#N/D	#N/D	#N/D	#N/D
OG0000625	Prosopanche_TRINITY_DN13944_c2_g2_i1.p1	Solanaceas	10		#N/D	#N/D	Not annotated		35.2	not assigned.not annotated	#N/D	#N/D	#N/D	#N/D	#N/D	#N/D
OG0000625	Prosopanche_TRINITY_DN32179_c9_g1_i1.p1	Solanaceas	10		#N/D	#N/D	Not annotated		35.2	not assigned.not annotated	#N/D	#N/D	#N/D	#N/D	#N/D	#N/D
OG0000625	Prosopanche_TRINITY_DN11374_c0_g1_i1.p1	Solanaceas	10		#N/D	#N/D	Not annotated		35.2	not assigned.not annotated	#N/D	#N/D	#N/D	#N/D	#N/D	#N/D
OG0000625	Prosopanche_TRINITY_DN50674_c0_g1_i2.p2	Solanaceas	10		#N/D	#N/D	Not annotated		35.2	not assigned.not annotated	#N/D	#N/D	#N/D	#N/D	#N/D	#N/D
OG0000625	Prosopanche_TRINITY_DN31759_c2_g4_i1.p1	Solanaceas	10		#N/D	#N/D	Not annotated		35.2	not assigned.not annotated	#N/D	#N/D	#N/D	#N/D	#N/D	#N/D
OG0000625	Prosopanche_TRINITY_DN5842_c0_g1_i1.p1	Solanaceas	10		#N/D	#N/D	Not annotated		35.2	not assigned.not annotated	#N/D	#N/D	#N/D	#N/D	#N/D	#N/D
OG0000625	Prosopanche_TRINITY_DN115629_c1_g1_i2.p1	Solanaceas	10		#N/D	#N/D	Not annotated		35.2	not assigned.not annotated	#N/D	#N/D	#N/D	#N/D	#N/D	#N/D
OG0000625	Prosopanche_TRINITY_DN293889_c0_g1_i1.p1	Solanaceas	10		#N/D	#N/D	Not annotated		35.2	not assigned.not annotated	#N/D	#N/D	#N/D	#N/D	#N/D	#N/D
OG0000625	Prosopanche_TRINITY_DN17383_c0_g3_i1.p1	Solanaceas	10		#N/D	#N/D	Not annotated		35.2	not assigned.not annotated	#N/D	#N/D	#N/D	#N/D	#N/D	#N/D
OG0000625	Prosopanche_TRINITY_DN20224_c2_g1_i1.p1	Solanaceas	10		#N/D	#N/D	Not annotated		35.2	not assigned.not annotated	#N/D	#N/D	#N/D	#N/D	#N/D	#N/D
OG0000625	Prosopanche_TRINITY_DN47420_c1_g1_i2.p1	Solanaceas	10		#N/D	#N/D	Not annotated		35.2	not assigned.not annotated	#N/D	#N/D	#N/D	#N/D	#N/D	#N/D
OG0000625	Prosopanche_TRINITY_DN32972_c0_g5_i1.p1	Solanaceas	10		#N/D	#N/D	Not annotated		35.2	not assigned.not annotated	#N/D	#N/D	#N/D	#N/D	#N/D	#N/D
OG0000625	Prosopanche_TRINITY_DN58806_c0_g1_i1.p1	Solanaceas	10		#N/D	#N/D	Not annotated		35.2	not assigned.not annotated	#N/D	#N/D	#N/D	#N/D	#N/D	#N/D
OG0000625	Prosopanche_TRINITY_DN27811_c0_g2_i7.p1	Solanaceas	10		#N/D	#N/D	Not annotated		35.2	not assigned.not annotated	#N/D	#N/D	#N/D	#N/D	#N/D	#N/D
OG0000625	Prosopanche_TRINITY_DN36113_c0_g1_i2.p1	Solanaceas	10		#N/D	#N/D	Not annotated		35.2	not assigned.not annotated	#N/D	#N/D	#N/D	#N/D	#N/D	#N/D
OG0000625	Prosopanche_TRINITY_DN475655_c1_g1_i1.p1	Solanaceas	10		#N/D	#N/D	Not annotated		35.2	not assigned.not annotated	#N/D	#N/D	#N/D	#N/D	#N/D	#N/D
OG0000625	Prosopanche_TRINITY_DN85594_c6_g1_i1.p1	Solanaceas	10		#N/D	#N/D	Not annotated		35.2	not assigned.not annotated	#N/D	#N/D	#N/D	#N/D	#N/D	#N/D
OG0000625	Prosopanche_TRINITY_DN87499_c0_g1_i1.p1	Solanaceas	10		#N/D	#N/D	Not annotated		35.2	not assigned.not annotated	#N/D	#N/D	#N/D	#N/D	#N/D	#N/D
OG0000625	Prosopanche_TRINITY_DN93869_c0_g3_i1.p1	Solanaceas	10		#N/D	#N/D	Not annotated		35.2	not assigned.not annotated	#N/D	#N/D	#N/D	#N/D	#N/D	#N/D
OG0000625	Prosopanche_TRINITY_DN21694_c1_g2_i1.p1	Solanaceas	10		#N/D	#N/D	Not annotated		35.2	not assigned.not annotated	#N/D	#N/D	#N/D	#N/D	#N/D	#N/D
OG0000625	Prosopanche_TRINITY_DN23265_c0_g1_i4.p1	Solanaceas	10		#N/D	#N/D	Not annotated		35.2	not assigned.not annotated	#N/D	#N/D	#N/D	#N/D	#N/D	#N/D
OG0000625	Prosopanche_TRINITY_DN30861_c0_g1_i1.p1	Solanaceas	10		#N/D	#N/D	Not annotated		35.2	not assigned.not annotated	#N/D	#N/D	#N/D	#N/D	#N/D	#N/D
OG0000625	Prosopanche_TRINITY_DN83449_c3_g3_i1.p1	Solanaceas	10		#N/D	#N/D	Not annotated		35.2	not assigned.not annotated	#N/D	#N/D	#N/D	#N/D	#N/D	#N/D
OG0000625	Prosopanche_TRINITY_DN73158_c1_g1_i1.p1	Solanaceas	10		#N/D	#N/D	Not annotated		35.2	not assigned.not annotated	#N/D	#N/D	#N/D	#N/D	#N/D	#N/D
OG0000625	Prosopanche_TRINITY_DN52328_c0_g1_i1.p1	Solanaceas	10		#N/D	#N/D	Not annotated		35.2	not assigned.not annotated	#N/D	#N/D	#N/D	#N/D	#N/D	#N/D
OG0000625	Prosopanche_TRINITY_DN11065_c4_g3_i1.p1	Solanaceas	10		#N/D	#N/D	Not annotated		35.2	not assigned.not annotated	#N/D	#N/D	#N/D	#N/D	#N/D	#N/D
OG0000625	Prosopanche_TRINITY_DN54150_c6_g1_i1.p1	Solanaceas	10		#N/D	#N/D	Not annotated		35.2	not assigned.not annotated	#N/D	#N/D	#N/D	#N/D	#N/D	#N/D
OG0000625	Prosopanche_TRINITY_DN58604_c2_g1_i1.p1	Solanaceas	10		#N/D	#N/D	Not annotated		35.2	not assigned.not annotated	#N/D	#N/D	#N/D	#N/D	#N/D	#N/D
OG0000625	Prosopanche_TRINITY_DN72861_c0_g1_i1.p1	Solanaceas	10		#N/D	#N/D	Not annotated		35.2	not assigned.not annotated	#N/D	#N/D	#N/D	#N/D	#N/D	#N/D
OG0000625	Prosopanche_TRINITY_DN122043_c0_g1_i1.p1	Solanaceas	10		#N/D	#N/D	Not annotated		35.2	not assigned.not annotated	#N/D	#N/D	#N/D	#N/D	#N/D	#N/D
OG0000625	Prosopanche_TRINITY_DN19775_c1_g1_i1.p1	Solanaceas	10		#N/D	#N/D	Not annotated		35.2	not assigned.not annotated	#N/D	#N/D	#N/D	#N/D	#N/D	#N/D
OG0000625	Prosopanche_TRINITY_DN77754_c0_g6_i1.p1	Solanaceas	10		#N/D	#N/D	Not annotated		35.2	not assigned.not annotated	#N/D	#N/D	#N/D	#N/D	#N/D	#N/D
OG0000625	Prosopanche_TRINITY_DN86544_c0_g2_i1.p1	Solanaceas	10		#N/D	#N/D	Not annotated		35.2	not assigned.not annotated	#N/D	#N/D	#N/D	#N/D	#N/D	#N/D
OG0000625	Prosopanche_TRINITY_DN13658_c9_g1_i1.p1	Solanaceas	10	Annotated	#N/D	Annotated	Not annotated		35.2	not assigned.not annotated	E3 ubiquitin-protein ligase	-	2.3.2.27	Copine,zf-C3HC4_3	#N/D	#N/D
OG0000625	Prosopanche_TRINITY_DN14576_c5_g1_i1.p1	Solanaceas	10		#N/D	#N/D	Not annotated		35.2	not assigned.not annotated	#N/D	#N/D	#N/D	#N/D	#N/D	#N/D
OG0000625	Prosopanche_TRINITY_DN9990_c1_g1_i1.p1	Solanaceas	10		#N/D	#N/D	Not annotated		35.2	not assigned.not annotated	#N/D	#N/D	#N/D	#N/D	#N/D	#N/D
OG0000625	Prosopanche_TRINITY_DN367264_c0_g1_i1.p1	Solanaceas	10		#N/D	#N/D	Not annotated		35.2	not assigned.not annotated	#N/D	#N/D	#N/D	#N/D	#N/D	#N/D
OG0000625	Prosopanche_TRINITY_DN56459_c0_g1_i10.p1	Solanaceas	10		#N/D	#N/D	Not annotated		35.2	not assigned.not annotated	-	-	-	-	#N/D	#N/D
OG0000625	Prosopanche_TRINITY_DN123270_c0_g2_i1.p1	Solanaceas	10		#N/D	#N/D	Not annotated		35.2	not assigned.not annotated	#N/D	#N/D	#N/D	#N/D	#N/D	#N/D
OG0000625	Prosopanche_TRINITY_DN34001_c4_g1_i1.p1	Solanaceas	10		#N/D	#N/D	Not annotated		35.2	not assigned.not annotated	#N/D	#N/D	#N/D	#N/D	#N/D	#N/D
OG0000625	Prosopanche_TRINITY_DN88391_c0_g2_i1.p1	Solanaceas	10		#N/D	#N/D	Not annotated		35.2	not assigned.not annotated	#N/D	#N/D	#N/D	#N/D	#N/D	#N/D
OG0000625	Prosopanche_TRINITY_DN36198_c1_g2_i1.p1	Solanaceas	10		#N/D	#N/D	Not annotated		35.2	not assigned.not annotated	#N/D	#N/D	#N/D	#N/D	#N/D	#N/D
OG0000625	Prosopanche_TRINITY_DN13688_c0_g10_i1.p2	Solanaceas	10		#N/D	#N/D	Not annotated		35.2	not assigned.not annotated	#N/D	#N/D	#N/D	#N/D	#N/D	#N/D
OG0000625	Prosopanche_TRINITY_DN15931_c5_g1_i2.p1	Solanaceas	10		#N/D	#N/D	Not annotated		35.2	not assigned.not annotated	#N/D	#N/D	#N/D	#N/D	#N/D	#N/D
OG0000625	Prosopanche_TRINITY_DN59762_c4_g1_i1.p1	Solanaceas	10		#N/D	#N/D	Not annotated		35.2	not assigned.not annotated	#N/D	#N/D	#N/D	#N/D	#N/D	#N/D
OG0000625	Prosopanche_TRINITY_DN17335_c0_g1_i1.p1	Solanaceas	10		#N/D	#N/D	Not annotated		35.2	not assigned.not annotated	#N/D	#N/D	#N/D	#N/D	#N/D	#N/D
OG0000625	Prosopanche_TRINITY_DN488029_c0_g1_i1.p1	Solanaceas	10		#N/D	#N/D	Not annotated		35.2	not assigned.not annotated	#N/D	#N/D	#N/D	#N/D	#N/D	#N/D
OG0000625	Prosopanche_TRINITY_DN57799_c0_g1_i1.p1	Solanaceas	10		#N/D	#N/D	Not annotated		35.2	not assigned.not annotated	#N/D	#N/D	#N/D	#N/D	#N/D	#N/D
OG0000625	Prosopanche_TRINITY_DN31759_c1_g1_i1.p1	Solanaceas	10		#N/D	#N/D	Not annotated		35.2	not assigned.not annotated	#N/D	#N/D	#N/D	#N/D	#N/D	#N/D
OG0000625	Prosopanche_TRINITY_DN33272_c1_g1_i4.p1	Solanaceas	10		#N/D	#N/D	Not annotated		35.2	not assigned.not annotated	#N/D	#N/D	#N/D	#N/D	#N/D	#N/D
OG0000625	Prosopanche_TRINITY_DN3149_c10_g1_i8.p1	Solanaceas	10		#N/D	#N/D	Not annotated		35.2	not assigned.not annotated	#N/D	#N/D	#N/D	#N/D	#N/D	#N/D
OG0000625	Prosopanche_TRINITY_DN15459_c1_g1_i5.p2	Solanaceas	10		#N/D	#N/D	Not annotated		35.2	not assigned.not annotated	#N/D	#N/D	#N/D	#N/D	#N/D	#N/D
OG0000625	Prosopanche_TRINITY_DN19186_c0_g1_i1.p1	Solanaceas	10		#N/D	#N/D	Not annotated		35.2	not assigned.not annotated	#N/D	#N/D	#N/D	#N/D	#N/D	#N/D
OG0000625	Prosopanche_TRINITY_DN98401_c0_g1_i1.p1	Solanaceas	10		#N/D	#N/D	Not annotated		35.2	not assigned.not annotated	#N/D	#N/D	#N/D	#N/D	#N/D	#N/D
OG0000625	Prosopanche_TRINITY_DN24404_c2_g2_i2.p1	Solanaceas	10	Annotated	#N/D	Annotated	Not annotated		35.2	not assigned.not annotated	E3 ubiquitin-protein ligase	-	2.3.2.27	Copine,zf-C3HC4_3	#N/D	#N/D
OG0000625	Prosopanche_TRINITY_DN93322_c2_g1_i2.p1	Solanaceas	10		#N/D	#N/D	Not annotated		35.2	not assigned.not annotated	#N/D	#N/D	#N/D	#N/D	#N/D	#N/D
OG0000625	Prosopanche_TRINITY_DN39432_c0_g5_i1.p1	Solanaceas	10		#N/D	#N/D	Not annotated		35.2	not assigned.not annotated	#N/D	#N/D	#N/D	#N/D	#N/D	#N/D
OG0000625	Prosopanche_TRINITY_DN83384_c1_g3_i1.p1	Solanaceas	10		#N/D	#N/D	Not annotated		35.2	not assigned.not annotated	#N/D	#N/D	#N/D	#N/D	#N/D	#N/D
OG0000625	Prosopanche_TRINITY_DN13793_c1_g2_i1.p1	Solanaceas	10		#N/D	#N/D	Not annotated		35.2	not assigned.not annotated	#N/D	#N/D	#N/D	#N/D	#N/D	#N/D
OG0000625	Prosopanche_TRINITY_DN24278_c1_g1_i7.p1	Solanaceas	10		#N/D	#N/D	Not annotated		35.2	not assigned.not annotated	#N/D	#N/D	#N/D	#N/D	#N/D	#N/D
OG0000625	Prosopanche_TRINITY_DN19186_c0_g1_i7.p1	Solanaceas	10	Annotated	#N/D	Annotated	Not annotated		35.2	not assigned.not annotated	E3 ubiquitin-protein ligase	-	2.3.2.27	Copine,zf-C3HC4_3	#N/D	#N/D
OG0000625	Prosopanche_TRINITY_DN15459_c2_g1_i2.p1	Solanaceas	10		#N/D	#N/D	Not annotated		35.2	not assigned.not annotated	-	-	-	-	#N/D	#N/D
OG0000625	Prosopanche_TRINITY_DN104160_c0_g3_i1.p1	Solanaceas	10		#N/D	#N/D	Not annotated		35.2	not assigned.not annotated	#N/D	#N/D	#N/D	#N/D	#N/D	#N/D
OG0000625	Prosopanche_TRINITY_DN86875_c16_g1_i1.p1	Solanaceas	10		#N/D	#N/D	Not annotated		35.2	not assigned.not annotated	#N/D	#N/D	#N/D	#N/D	#N/D	#N/D
OG0000625	Prosopanche_TRINITY_DN27255_c2_g2_i3.p1	Solanaceas	10		#N/D	#N/D	Not annotated		35.2	not assigned.not annotated	#N/D	#N/D	#N/D	#N/D	#N/D	#N/D
OG0000625	Prosopanche_TRINITY_DN5121_c0_g1_i10.p1	Solanaceas	10		#N/D	#N/D	Not annotated		35.2	not assigned.not annotated	#N/D	#N/D	#N/D	#N/D	#N/D	#N/D
OG0000625	Prosopanche_TRINITY_DN12704_c0_g1_i8.p1	Solanaceas	10		#N/D	#N/D	Not annotated		35.2	not assigned.not annotated	#N/D	#N/D	#N/D	#N/D	#N/D	#N/D
OG0000625	Prosopanche_TRINITY_DN5850_c0_g3_i3.p1	Solanaceas	10		#N/D	#N/D	Not annotated		35.2	not assigned.not annotated	#N/D	#N/D	#N/D	#N/D	#N/D	#N/D
OG0000625	Prosopanche_TRINITY_DN10712_c0_g1_i10.p1	Solanaceas	10		#N/D	#N/D	Not annotated		35.2	not assigned.not annotated	#N/D	#N/D	#N/D	#N/D	#N/D	#N/D
OG0000625	Prosopanche_TRINITY_DN16250_c0_g1_i1.p1	Solanaceas	10		#N/D	#N/D	Not annotated		35.2	not assigned.not annotated	-	-	-	-	#N/D	#N/D
OG0000625	Prosopanche_TRINITY_DN16250_c0_g2_i6.p1	Solanaceas	10		#N/D	#N/D	Not annotated		35.2	not assigned.not annotated	-	-	-	-	#N/D	#N/D
OG0000625	Prosopanche_TRINITY_DN22250_c0_g2_i14.p1	Solanaceas	10		#N/D	#N/D	Not annotated		35.2	not assigned.not annotated	-	-	-	-	#N/D	#N/D
OG0000625	Prosopanche_TRINITY_DN12413_c0_g1_i4.p1	Solanaceas	10		#N/D	#N/D	Not annotated		35.2	not assigned.not annotated	#N/D	#N/D	#N/D	#N/D	#N/D	#N/D
OG0000625	Prosopanche_TRINITY_DN12413_c0_g1_i5.p1	Solanaceas	10		#N/D	#N/D	Not annotated		35.2	not assigned.not annotated	#N/D	#N/D	#N/D	#N/D	#N/D	#N/D
OG0000625	Prosopanche_TRINITY_DN12413_c0_g1_i6.p1	Solanaceas	10		#N/D	#N/D	Not annotated		35.2	not assigned.not annotated	#N/D	#N/D	#N/D	#N/D	#N/D	#N/D
OG0000625	Prosopanche_TRINITY_DN24683_c3_g1_i1.p1	Solanaceas	10		#N/D	#N/D	Not annotated		35.2	not assigned.not annotated	#N/D	#N/D	#N/D	#N/D	#N/D	#N/D
OG0000625	Prosopanche_TRINITY_DN24683_c3_g1_i8.p1	Solanaceas	10		#N/D	#N/D	Not annotated		35.2	not assigned.not annotated	#N/D	#N/D	#N/D	#N/D	#N/D	#N/D
OG0000625	Prosopanche_TRINITY_DN116788_c1_g1_i1.p1	Solanaceas	10		#N/D	#N/D	Not annotated		35.2	not assigned.not annotated	#N/D	#N/D	#N/D	#N/D	#N/D	#N/D
OG0000625	Prosopanche_TRINITY_DN38286_c2_g1_i1.p1	Solanaceas	10		#N/D	#N/D	Not annotated		35.2	not assigned.not annotated	#N/D	#N/D	#N/D	#N/D	#N/D	#N/D
OG0000625	Prosopanche_TRINITY_DN1658_c1_g1_i17.p1	Solanaceas	10		#N/D	#N/D	Not annotated		35.2	not assigned.not annotated	#N/D	#N/D	#N/D	#N/D	#N/D	#N/D
OG0000625	Prosopanche_TRINITY_DN1658_c1_g1_i19.p1	Solanaceas	10		#N/D	#N/D	Not annotated		35.2	not assigned.not annotated	#N/D	#N/D	#N/D	#N/D	#N/D	#N/D
OG0000625	Prosopanche_TRINITY_DN63526_c0_g1_i1.p1	Solanaceas	10		#N/D	#N/D	Not annotated		35.2	not assigned.not annotated	#N/D	#N/D	#N/D	#N/D	#N/D	#N/D
OG0000625	Prosopanche_TRINITY_DN63526_c1_g2_i3.p1	Solanaceas	10		#N/D	#N/D	Not annotated		35.2	not assigned.not annotated	#N/D	#N/D	#N/D	#N/D	#N/D	#N/D
OG0000625	Prosopanche_TRINITY_DN6730_c0_g1_i6.p2	Solanaceas	10		#N/D	#N/D	Not annotated		35.2	not assigned.not annotated	#N/D	#N/D	#N/D	#N/D	#N/D	#N/D
OG0000625	Prosopanche_TRINITY_DN7508_c0_g1_i12.p1	Solanaceas	10		#N/D	#N/D	Not annotated		35.2	not assigned.not annotated	-	-	-	-	#N/D	#N/D
OG0000625	Prosopanche_TRINITY_DN7508_c0_g1_i6.p1	Solanaceas	10		#N/D	#N/D	Not annotated		35.2	not assigned.not annotated	-	-	-	-	#N/D	#N/D
OG0000625	Prosopanche_TRINITY_DN17429_c0_g1_i18.p1	Solanaceas	10		#N/D	#N/D	Not annotated		35.2	not assigned.not annotated	#N/D	#N/D	#N/D	#N/D	#N/D	#N/D
OG0000625	Prosopanche_TRINITY_DN39030_c1_g1_i1.p1	Solanaceas	10		#N/D	#N/D	Not annotated		35.2	not assigned.not annotated	#N/D	#N/D	#N/D	#N/D	#N/D	#N/D
OG0000625	Prosopanche_TRINITY_DN17729_c3_g1_i9.p1	Solanaceas	10		#N/D	#N/D	Not annotated		35.2	not assigned.not annotated	#N/D	#N/D	#N/D	#N/D	#N/D	#N/D
OG0000625	Prosopanche_TRINITY_DN6730_c0_g5_i1.p1	Solanaceas	10		#N/D	#N/D	Not annotated		35.2	not assigned.not annotated	#N/D	#N/D	#N/D	#N/D	#N/D	#N/D
OG0000625	Prosopanche_TRINITY_DN46350_c2_g1_i2.p1	Solanaceas	10		#N/D	#N/D	Not annotated		35.2	not assigned.not annotated	#N/D	#N/D	#N/D	#N/D	#N/D	#N/D
OG0000625	Prosopanche_TRINITY_DN44303_c1_g1_i5.p1	Solanaceas	10		#N/D	#N/D	Not annotated		35.2	not assigned.not annotated	#N/D	#N/D	#N/D	#N/D	#N/D	#N/D
OG0000625	Prosopanche_TRINITY_DN24683_c1_g1_i3.p2	Solanaceas	10		#N/D	#N/D	Not annotated		35.2	not assigned.not annotated	#N/D	#N/D	#N/D	#N/D	#N/D	#N/D
OG0000625	Prosopanche_TRINITY_DN86716_c0_g4_i1.p1	Solanaceas	10		#N/D	#N/D	Not annotated		35.2	not assigned.not annotated	#N/D	#N/D	#N/D	#N/D	#N/D	#N/D
OG0000625	Prosopanche_TRINITY_DN15569_c0_g3_i5.p1	Solanaceas	10		#N/D	#N/D	Not annotated		35.2	not assigned.not annotated	#N/D	#N/D	#N/D	#N/D	#N/D	#N/D
OG0000625	Prosopanche_TRINITY_DN1058_c7_g1_i6.p1	Solanaceas	10		#N/D	#N/D	Not annotated		35.2	not assigned.not annotated	#N/D	#N/D	#N/D	#N/D	#N/D	#N/D
OG0000625	Prosopanche_TRINITY_DN14576_c1_g2_i1.p1	Solanaceas	10		#N/D	#N/D	Not annotated		35.2	not assigned.not annotated	#N/D	#N/D	#N/D	#N/D	#N/D	#N/D
OG0000625	Prosopanche_TRINITY_DN16217_c0_g1_i13.p1	Solanaceas	10		#N/D	#N/D	Not annotated		35.2	not assigned.not annotated	-	-	-	-	#N/D	#N/D
OG0000625	Prosopanche_TRINITY_DN17237_c1_g1_i4.p1	Solanaceas	10		#N/D	#N/D	Not annotated		35.2	not assigned.not annotated	#N/D	#N/D	#N/D	#N/D	#N/D	#N/D
OG0000625	Prosopanche_TRINITY_DN17237_c0_g1_i2.p1	Solanaceas	10		#N/D	#N/D	Not annotated		35.2	not assigned.not annotated	#N/D	#N/D	#N/D	#N/D	#N/D	#N/D
OG0000625	Prosopanche_TRINITY_DN6798_c1_g1_i5.p1	Solanaceas	10		#N/D	#N/D	Not annotated		35.2	not assigned.not annotated	#N/D	#N/D	#N/D	#N/D	#N/D	#N/D
OG0000625	Prosopanche_TRINITY_DN25291_c0_g1_i10.p1	Solanaceas	10		#N/D	#N/D	Not annotated		35.2	not assigned.not annotated	#N/D	#N/D	#N/D	#N/D	#N/D	#N/D
OG0000625	Prosopanche_TRINITY_DN2570_c2_g1_i9.p1	Solanaceas	10		#N/D	#N/D	Not annotated		35.2	not assigned.not annotated	#N/D	#N/D	#N/D	#N/D	#N/D	#N/D
OG0000625	Prosopanche_TRINITY_DN83384_c0_g2_i1.p1	Solanaceas	10		#N/D	#N/D	Not annotated		35.2	not assigned.not annotated	#N/D	#N/D	#N/D	#N/D	#N/D	#N/D
OG0000625	Prosopanche_TRINITY_DN31716_c0_g1_i2.p1	Solanaceas	10		#N/D	#N/D	Not annotated		35.2	not assigned.not annotated	#N/D	#N/D	#N/D	#N/D	#N/D	#N/D
OG0000625	Prosopanche_TRINITY_DN24404_c0_g1_i6.p1	Solanaceas	10		#N/D	#N/D	Not annotated		35.2	not assigned.not annotated	#N/D	#N/D	#N/D	#N/D	#N/D	#N/D
OG0000625	Prosopanche_TRINITY_DN14420_c7_g1_i3.p1	Solanaceas	10		#N/D	#N/D	Not annotated		35.2	not assigned.not annotated	#N/D	#N/D	#N/D	#N/D	#N/D	#N/D
OG0000625	Prosopanche_TRINITY_DN56138_c0_g2_i1.p1	Solanaceas	10	Annotated	#N/D	Annotated	Not annotated		35.2	not assigned.not annotated	E3 ubiquitin-protein ligase	-	2.3.2.27	Copine,zf-C3HC4_3	#N/D	#N/D
OG0000625	Prosopanche_TRINITY_DN39641_c0_g1_i10.p1	Solanaceas	10		#N/D	#N/D	Not annotated		35.2	not assigned.not annotated	#N/D	#N/D	#N/D	#N/D	#N/D	#N/D
OG0000625	Prosopanche_TRINITY_DN24278_c2_g2_i1.p1	Solanaceas	10		#N/D	#N/D	Not annotated		35.2	not assigned.not annotated	#N/D	#N/D	#N/D	#N/D	#N/D	#N/D
OG0000625	Prosopanche_TRINITY_DN11065_c6_g1_i1.p1	Solanaceas	10		#N/D	#N/D	Not annotated		35.2	not assigned.not annotated	#N/D	#N/D	#N/D	#N/D	#N/D	#N/D
OG0000625	Prosopanche_TRINITY_DN14420_c7_g7_i1.p1	Solanaceas	10		#N/D	#N/D	Not annotated		35.2	not assigned.not annotated	#N/D	#N/D	#N/D	#N/D	#N/D	#N/D
OG0000625	Prosopanche_TRINITY_DN7222_c0_g2_i3.p1	Solanaceas	10		#N/D	#N/D	Not annotated		35.2	not assigned.not annotated	-	-	-	-	#N/D	#N/D
OG0000625	Prosopanche_TRINITY_DN65733_c0_g5_i1.p1	Solanaceas	10		#N/D	#N/D	Not annotated		35.2	not assigned.not annotated	#N/D	#N/D	#N/D	#N/D	#N/D	#N/D
OG0000625	Prosopanche_TRINITY_DN18787_c16_g1_i1.p1	Solanaceas	10		#N/D	#N/D	Not annotated		35.2	not assigned.not annotated	#N/D	#N/D	#N/D	#N/D	#N/D	#N/D
OG0000625	Prosopanche_TRINITY_DN119732_c0_g1_i2.p1	Solanaceas	10		#N/D	#N/D	Not annotated		35.2	not assigned.not annotated	#N/D	#N/D	#N/D	#N/D	#N/D	#N/D
OG0000625	Prosopanche_TRINITY_DN508440_c0_g1_i1.p1	Solanaceas	10		#N/D	#N/D	Not annotated		35.2	not assigned.not annotated	#N/D	#N/D	#N/D	#N/D	#N/D	#N/D
OG0000625	Prosopanche_TRINITY_DN24418_c0_g1_i8.p1	Solanaceas	10		#N/D	#N/D	Not annotated		35.2	not assigned.not annotated	#N/D	#N/D	#N/D	#N/D	#N/D	#N/D
OG0000625	Prosopanche_TRINITY_DN37982_c2_g5_i1.p1	Solanaceas	10		#N/D	#N/D	Not annotated		35.2	not assigned.not annotated	#N/D	#N/D	#N/D	#N/D	#N/D	#N/D
OG0000625	Prosopanche_TRINITY_DN120824_c0_g1_i1.p1	Solanaceas	10		#N/D	#N/D	Not annotated		35.2	not assigned.not annotated	#N/D	#N/D	#N/D	#N/D	#N/D	#N/D
OG0000625	Prosopanche_TRINITY_DN31463_c7_g1_i1.p1	Solanaceas	10		#N/D	#N/D	Not annotated		35.2	not assigned.not annotated	#N/D	#N/D	#N/D	#N/D	#N/D	#N/D
OG0000625	Prosopanche_TRINITY_DN48502_c0_g2_i1.p1	Solanaceas	10		#N/D	#N/D	Not annotated		35.2	not assigned.not annotated	#N/D	#N/D	#N/D	#N/D	#N/D	#N/D
OG0000625	Prosopanche_TRINITY_DN6592_c0_g5_i2.p1	Solanaceas	10		#N/D	#N/D	Not annotated		35.2	not assigned.not annotated	#N/D	#N/D	#N/D	#N/D	#N/D	#N/D
OG0000625	Prosopanche_TRINITY_DN65945_c2_g1_i5.p1	Solanaceas	10		#N/D	#N/D	Not annotated		35.2	not assigned.not annotated	#N/D	#N/D	#N/D	#N/D	#N/D	#N/D
OG0000625	Prosopanche_TRINITY_DN31358_c10_g2_i1.p1	Solanaceas	10		#N/D	#N/D	Not annotated		35.2	not assigned.not annotated	#N/D	#N/D	#N/D	#N/D	#N/D	#N/D
OG0000625	Prosopanche_TRINITY_DN6398_c7_g2_i1.p1	Solanaceas	10		#N/D	#N/D	Not annotated		35.2	not assigned.not annotated	#N/D	#N/D	#N/D	#N/D	#N/D	#N/D
OG0000625	Prosopanche_TRINITY_DN1462_c15_g1_i3.p1	Solanaceas	10		#N/D	#N/D	Not annotated		35.2	not assigned.not annotated	#N/D	#N/D	#N/D	#N/D	#N/D	#N/D
OG0000625	Prosopanche_TRINITY_DN42914_c2_g1_i11.p1	Solanaceas	10		#N/D	#N/D	Not annotated		35.2	not assigned.not annotated	#N/D	#N/D	#N/D	#N/D	#N/D	#N/D
OG0000625	Prosopanche_TRINITY_DN65375_c0_g1_i2.p1	Solanaceas	10		#N/D	#N/D	Not annotated		35.2	not assigned.not annotated	#N/D	#N/D	#N/D	#N/D	#N/D	#N/D
OG0000625	Prosopanche_TRINITY_DN24301_c1_g1_i5.p1	Solanaceas	10		#N/D	#N/D	Not annotated		35.2	not assigned.not annotated	#N/D	#N/D	#N/D	#N/D	#N/D	#N/D
OG0000625	Prosopanche_TRINITY_DN3149_c5_g2_i1.p1	Solanaceas	10		#N/D	#N/D	Not annotated		35.2	not assigned.not annotated	#N/D	#N/D	#N/D	#N/D	#N/D	#N/D
OG0001720	Prosopanche_TRINITY_DN11705_c0_g2_i4.p1	Fabaceas	23	Annotated	#N/D	Annotated	Not annotated		35.2	not assigned.not annotated	-	-	-	DUF4218,NID,Peptidase_C48	#N/D	#N/D
OG0001743	Prosopanche_TRINITY_DN117975_c0_g1_i3.p1	Fabaceas	43	Annotated	annotated	Annotated	annotated		17.1.2.1.37	Protein biosynthesis.ribosome biogenesis.large ribosomal subunit (LSU).LSU proteome.component *(eL34)	60S ribosomal Protein	GO:0003674,GO:0003676,GO:0003723,GO:0003729,GO:0003735,GO:0005198,GO:0005488,GO:0005575,GO:0005622,GO:0005623,GO:0005634,GO:0005730,GO:0005737,GO:0005773,GO:0005774,GO:0005829,GO:0005840,GO:0005844,GO:0006412,GO:0006518,GO:0006807,GO:0008150,GO:0008152,GO:0009058,GO:0009059,GO:0009507,GO:0009536,GO:0009987,GO:0010467,GO:0015934,GO:0016020,GO:0019538,GO:0022613,GO:0022625,GO:0022626,GO:0031090,GO:…	-	Ribosomal_L34e	RPL34A	60S ribosomal protein L34-1.
OG0002212	Prosopanche_TRINITY_DN79502_c0_g3_i1.p1	Solanaceas	43	Annotated	annotated	Annotated	annotated		2003-04-01	Photosynthesis.CAM/C4 photosynthesis.NAD-dependent malate dehydrogenase	lactate/malate dehydrogenase, alpha/beta C-terminal domain	-	1.1.1.37	Ldh_1_C,Ldh_1_N	MDH1	Malate dehydrogenase 1, cytoplasmic; Catalyzes a reversible NAD-dependent dehydrogenase reaction involved in central metabolism and redox homeostasis between organelle compartments.
OG0002450	Prosopanche_TRINITY_DN357826_c0_g1_i1.p1	Fabaceas	41	Annotated	annotated	Annotated	annotated	AT5G14010.1 AT5G01860.1 AT5G57520.1	14.5.2.9	RNA biosynthesis.DNA-binding transcriptional regulation.zinc-coordinating DNA-binding domain.ZFP transcription factor	ZINC FINGER protein	GO:0001067,GO:0003674,GO:0003676,GO:0003677,GO:0003700,GO:0005488,GO:0005575,GO:0005622,GO:0005623,GO:0005634,GO:0006355,GO:0008150,GO:0009787,GO:0009788,GO:0009889,GO:0009966,GO:0009968,GO:0010468,GO:0010556,GO:0010646,GO:0010648,GO:0019219,GO:0019222,GO:0023051,GO:0023057,GO:0031323,GO:0031326,GO:0043226,GO:0043227,GO:0043229,GO:0043231,GO:0044212,GO:0044424,GO:0044464,GO:0048519,GO:0048523,GO:…	-	-	ZFP1	Zinc finger protein 1; May play a role in the regulation of shoot development, downstream of photomorphogenic activation (Probable). Acts as negative regulator of abscisic acid (ABA) signaling during germination and early seedling development.
OG0002804	Prosopanche_TRINITY_DN647789_c0_g1_i1.p1	Solanaceas	43	Annotated	annotated	Annotated	Not annotated	AT4G13940.1 AT3G23810.1	35.2	not assigned.not annotated	adenosylhomocysteinase	GO:0000096,GO:0003674,GO:0003824,GO:0004013,GO:0005575,GO:0005622,GO:0005623,GO:0005737,GO:0005829,GO:0006082,GO:0006139,GO:0006520,GO:0006534,GO:0006555,GO:0006575,GO:0006725,GO:0006732,GO:0006790,GO:0006807,GO:0008150,GO:0008152,GO:0009066,GO:0009069,GO:0009116,GO:0009119,GO:0009987,GO:0016787,GO:0016801,GO:0016802,GO:0017144,GO:0019752,GO:0033353,GO:0034641,GO:0042278,GO:0043436,GO:0044237,GO:…	3.3.1.1	AdoHcyase,AdoHcyase_NAD	SAHH2	Adenosylhomocysteinase 2; Adenosylhomocysteine is a competitive inhibitor of S- adenosyl-L-methionine-dependent methyl transferase reactions; therefore adenosylhomocysteinase may play a key role in the control of methylations via regulation of the intracellular concentration of adenosylhomocysteine.
OG0003964	Prosopanche_TRINITY_DN61781_c0_g1_i3.p1	Fabaceas	42	Annotated	annotated	Annotated	Not annotated	AT4G19880.2 AT5G44990.1 AT5G45020.1	35.2	not assigned.not annotated	Glutathione S-transferase omega-like 2	-	1.8.5.7	GST_C_2,GST_N_2	K21C13.21	Glutathione S-transferase family protein; Belongs to the GST superfamily.
OG0004065	Prosopanche_TRINITY_DN6692_c0_g3_i1.p1	Fabaceas	42	Annotated	annotated	Annotated	Not annotated	AT1G18310.1 AT5G15870.1	35.2	not assigned.not annotated	Endo-1,3(4)-beta-glucanase	GO:0000003,GO:0000272,GO:0000746,GO:0000747,GO:0000920,GO:0000935,GO:0000936,GO:0001871,GO:0003674,GO:0003824,GO:0004553,GO:0005488,GO:0005575,GO:0005622,GO:0005623,GO:0005856,GO:0005937,GO:0005975,GO:0005976,GO:0006073,GO:0006074,GO:0006076,GO:0008150,GO:0008152,GO:0008422,GO:0009056,GO:0009057,GO:0009251,GO:0009986,GO:0009987,GO:0010383,GO:0015629,GO:0015926,GO:0016043,GO:0016052,GO:0016787,GO:…	3.2.1.6	Glyco_hydro_81	F1N13.10	Glycosyl hydrolase family 81 protein.
OG0004254	Prosopanche_TRINITY_DN2888_c0_g2_i4.p1	Fabaceas	43	Annotated	annotated	Annotated	annotated	AT1G21460.1	24.2.5.1	Solute transport.carrier-mediated transport.TOC-type transporter superfamily.sugar efflux transporter *(SWEET1/2/3)	Mediates both low-affinity uptake and efflux of sugar across the membrane	-	-	MtN3_slv	SWEET1	Bidirectional sugar transporter SWEET1; Mediates both low-affinity uptake and efflux of sugar across the plasma membrane. Can transport glucose, and, to a lower extent, mannose, fructose and galactose.
OG0004633	Prosopanche_TRINITY_DN19290_c0_g1_i7.p1	Fabaceas	36	Annotated	annotated	Annotated	annotated	AT4G25000.1	3.2.3.3.1.1	Carbohydrate metabolism.starch metabolism.degradation.hydrolysis and phosphorolysis.amylase activities.alpha amylase *(AMY1/2/3)	Belongs to the glycosyl hydrolase 13 family	GO:0001101,GO:0003674,GO:0003824,GO:0004553,GO:0004556,GO:0005575,GO:0005576,GO:0008150,GO:0009719,GO:0009725,GO:0009737,GO:0009739,GO:0010033,GO:0016160,GO:0016787,GO:0016798,GO:0033993,GO:0042221,GO:0048046,GO:0050896,GO:0097305,GO:1901700	3.2.1.1	Alpha-amyl_C2,Alpha-amylase	AMY1	Alpha-amylase 1; Possesses alpha-amylase activity in vitro, but seems not required for breakdown of transitory starch in leaves.
OG0004633	Prosopanche_TRINITY_DN136346_c0_g1_i1.p1	Fabaceas	36	Annotated	annotated	Annotated	annotated		3.2.3.3.1.1	Carbohydrate metabolism.starch metabolism.degradation.hydrolysis and phosphorolysis.amylase activities.alpha amylase *(AMY1/2/3)	Belongs to the glycosyl hydrolase 13 family	GO:0001101,GO:0003674,GO:0003824,GO:0004553,GO:0004556,GO:0005575,GO:0005576,GO:0008150,GO:0009719,GO:0009725,GO:0009737,GO:0009739,GO:0010033,GO:0016160,GO:0016787,GO:0016798,GO:0033993,GO:0042221,GO:0048046,GO:0050896,GO:0097305,GO:1901700	3.2.1.1	Alpha-amyl_C2,Alpha-amylase	AMY1	Alpha-amylase 1; Possesses alpha-amylase activity in vitro, but seems not required for breakdown of transitory starch in leaves.
OG0005936	Prosopanche_TRINITY_DN8785_c0_g1_i7.p1	Solanaceas	15	Annotated	#N/D	#N/D	Not annotated	AT4G35820.1	35.2	not assigned.not annotated	#N/D	#N/D	#N/D	#N/D	#N/D	#N/D
OG0007178	Prosopanche_TRINITY_DN9713_c0_g1_i21.p1	Fabaceas	39	Annotated	annotated	Annotated	annotated	AT1G55090.1	2004-09-07	Coenzyme metabolism.NAD/NADP biosynthesis.NAD synthase	belongs to the NAD synthetase family	GO:0003674,GO:0003824,GO:0003952,GO:0004359,GO:0005575,GO:0005622,GO:0005623,GO:0005634,GO:0005737,GO:0005829,GO:0006139,GO:0006725,GO:0006732,GO:0006733,GO:0006753,GO:0006793,GO:0006796,GO:0006807,GO:0008150,GO:0008152,GO:0009058,GO:0009108,GO:0009117,GO:0009165,GO:0009435,GO:0009987,GO:0016787,GO:0016810,GO:0016811,GO:0016874,GO:0016879,GO:0016884,GO:0018130,GO:0019359,GO:0019362,GO:0019363,GO:…	6.3.5.1	CN_hydrolase,NAD_synthase	T7N22.4	Glutamine-dependent NAD(+) synthetase; In the C-terminal section; belongs to the NAD synthetase family.
OG0008363	Prosopanche_TRINITY_DN40743_c0_g1_i1.p1	Fabaceas	43	Annotated	annotated	Annotated	Not annotated	AT2G18245.1	35.2	not assigned.not annotated	Eukaryotic protein of unknown function (DUF829)	-	-	DUF829	Q8S8G6_ARATH	Alpha/beta-Hydrolases superfamily protein.
OG0008363	Prosopanche_TRINITY_DN53748_c0_g1_i2.p1	Fabaceas	43	Annotated	annotated	Annotated	Not annotated		35.2	not assigned.not annotated	Transmembrane protein 53	-	-	DUF829	Q8S8G6_ARATH	Alpha/beta-Hydrolases superfamily protein.
OG0008476	Prosopanche_TRINITY_DN405437_c0_g1_i1.p1	Solanaceas	37	Annotated	annotated	Annotated	annotated	AT4G30950.1	5.1.7.3.1	Lipid metabolism.fatty acid metabolism.fatty acid desaturation.methyl-end desaturation.delta-12/delta-15 fatty acid desaturase *(FAD2/3/6-8)	Fatty acid desaturase	GO:0003674,GO:0005488,GO:0005515,GO:0005575,GO:0005622,GO:0005623,GO:0005737,GO:0006082,GO:0006629,GO:0006631,GO:0006633,GO:0008150,GO:0008152,GO:0008610,GO:0009058,GO:0009314,GO:0009416,GO:0009507,GO:0009526,GO:0009536,GO:0009628,GO:0009642,GO:0009644,GO:0009892,GO:0009941,GO:0009987,GO:0010109,GO:0010205,GO:0016053,GO:0019222,GO:0019752,GO:0019904,GO:0031323,GO:0031324,GO:0031967,GO:0031975,GO:…	1.14.19.23,1.14.19.45	FA_desaturase	FAD6	Omega-6 fatty acid desaturase, chloroplastic; Chloroplast omega-6 fatty acid desaturase introduces the second double bond in the biosynthesis of 16:3 and 18:3 fatty acids, important constituents of plant membranes. It is thought to use ferredoxin as an electron donor and to act on fatty acids esterified to galactolipids, sulfolipids and phosphatidylglycerol.
OG0008563	Prosopanche_TRINITY_DN447318_c0_g1_i3.p1	Fabaceas	41	Annotated	#N/D	Annotated	Not annotated	AT5G15880.1	35.2	not assigned.not annotated	-	-	-	-	#N/D	#N/D
OG0008804	Prosopanche_TRINITY_DN15859_c0_g1_i1.p2	Fabaceas	12	Annotated	annotated	#N/D	Not annotated	AT2G34320.1 AT1G10000.1	35.2	not assigned.not annotated	#N/D	#N/D	#N/D	#N/D	#N/D	#N/D
OG0010372	Prosopanche_TRINITY_DN433277_c0_g1_i1.p1	Fabaceas	26	Annotated	annotated	Annotated	Not annotated	AT4G16220.1	35.2	not assigned.not annotated	Belongs to the 'GDSL' lipolytic enzyme family	-	-	Lipase_GDSL	F26B6.19	GDSL esterase/lipase At2g23540.
OG0010490	Prosopanche_TRINITY_DN13253_c0_g2_i5.p1	Solanaceas	4		#N/D	#N/D	Not annotated		35.2	not assigned.not annotated	-	-	-	-	#N/D	#N/D
OG0010490	Prosopanche_TRINITY_DN56493_c0_g2_i2.p1	Solanaceas	4	Annotated	#N/D	Annotated	Not annotated		35.2	not assigned.not annotated	Protein of unknown function (DUF 659)	-	-	DUF659,Dimer_Tnp_hAT,zf-BED	#N/D	#N/D
OG0010490	Prosopanche_TRINITY_DN79020_c0_g1_i2.p1	Solanaceas	4		#N/D	#N/D	Not annotated		35.2	not assigned.not annotated	#N/D	#N/D	#N/D	#N/D	#N/D	#N/D
OG0010490	Prosopanche_TRINITY_DN17505_c0_g1_i21.p1	Solanaceas	4	Annotated	annotated	#N/D	Not annotated		35.2	not assigned.not annotated	#N/D	#N/D	#N/D	#N/D	Dl3551W	HAT transposon superfamily.
OG0010490	Prosopanche_TRINITY_DN14056_c3_g2_i7.p1	Solanaceas	4		#N/D	#N/D	Not annotated		35.2	not assigned.not annotated	#N/D	#N/D	#N/D	#N/D	#N/D	#N/D
OG0010490	Prosopanche_TRINITY_DN7583_c0_g3_i1.p1	Solanaceas	4		#N/D	#N/D	Not annotated		35.2	not assigned.not annotated	#N/D	#N/D	#N/D	#N/D	#N/D	#N/D
OG0010490	Prosopanche_TRINITY_DN31782_c5_g1_i1.p1	Solanaceas	4		#N/D	#N/D	Not annotated		35.2	not assigned.not annotated	#N/D	#N/D	#N/D	#N/D	#N/D	#N/D
OG0010490	Prosopanche_TRINITY_DN25067_c10_g1_i1.p1	Solanaceas	4		#N/D	#N/D	Not annotated		35.2	not assigned.not annotated	#N/D	#N/D	#N/D	#N/D	#N/D	#N/D
OG0010490	Prosopanche_TRINITY_DN29853_c1_g1_i8.p1	Solanaceas	4		#N/D	#N/D	Not annotated		35.2	not assigned.not annotated	#N/D	#N/D	#N/D	#N/D	#N/D	#N/D
OG0010490	Prosopanche_TRINITY_DN36089_c0_g1_i10.p1	Solanaceas	4		#N/D	#N/D	Not annotated		35.2	not assigned.not annotated	#N/D	#N/D	#N/D	#N/D	#N/D	#N/D
OG0010490	Prosopanche_TRINITY_DN27108_c0_g1_i1.p1	Solanaceas	4		#N/D	#N/D	Not annotated		35.2	not assigned.not annotated	#N/D	#N/D	#N/D	#N/D	#N/D	#N/D
OG0010490	Prosopanche_TRINITY_DN79094_c0_g2_i1.p1	Solanaceas	4		#N/D	#N/D	Not annotated		35.2	not assigned.not annotated	#N/D	#N/D	#N/D	#N/D	#N/D	#N/D
OG0010490	Prosopanche_TRINITY_DN33834_c1_g3_i1.p1	Solanaceas	4		#N/D	#N/D	Not annotated		35.2	not assigned.not annotated	#N/D	#N/D	#N/D	#N/D	#N/D	#N/D
OG0011778	Prosopanche_TRINITY_DN114160_c0_g1_i4.p1	Fabaceas	4		#N/D	#N/D	Not annotated		35.2	not assigned.not annotated	#N/D	#N/D	#N/D	#N/D	#N/D	#N/D
OG0011778	Prosopanche_TRINITY_DN6732_c0_g1_i16.p1	Fabaceas	4		#N/D	#N/D	Not annotated		35.2	not assigned.not annotated	#N/D	#N/D	#N/D	#N/D	#N/D	#N/D
OG0011778	Prosopanche_TRINITY_DN19877_c0_g1_i5.p1	Fabaceas	4		#N/D	#N/D	Not annotated		35.2	not assigned.not annotated	#N/D	#N/D	#N/D	#N/D	#N/D	#N/D
OG0011778	Prosopanche_TRINITY_DN31780_c0_g1_i9.p1	Fabaceas	4		#N/D	#N/D	Not annotated		35.2	not assigned.not annotated	#N/D	#N/D	#N/D	#N/D	#N/D	#N/D
OG0011778	Prosopanche_TRINITY_DN4387_c1_g1_i11.p1	Fabaceas	4		#N/D	#N/D	Not annotated		35.2	not assigned.not annotated	#N/D	#N/D	#N/D	#N/D	#N/D	#N/D
OG0011778	Prosopanche_TRINITY_DN30881_c0_g1_i8.p1	Fabaceas	4		#N/D	#N/D	Not annotated		35.2	not assigned.not annotated	#N/D	#N/D	#N/D	#N/D	#N/D	#N/D
OG0011778	Prosopanche_TRINITY_DN3208_c0_g2_i10.p1	Fabaceas	4		#N/D	#N/D	Not annotated		35.2	not assigned.not annotated	#N/D	#N/D	#N/D	#N/D	#N/D	#N/D
OG0012232	Prosopanche_TRINITY_DN69715_c0_g2_i12.p1	Fabaceas	19	Annotated	annotated	Annotated	Not annotated		35.2	not assigned.not annotated	ABC transporter B family member	GO:0000003,GO:0003006,GO:0003674,GO:0003824,GO:0005215,GO:0005575,GO:0005623,GO:0005886,GO:0005911,GO:0006810,GO:0007275,GO:0008150,GO:0008361,GO:0009314,GO:0009411,GO:0009416,GO:0009506,GO:0009605,GO:0009606,GO:0009607,GO:0009624,GO:0009628,GO:0009629,GO:0009630,GO:0009637,GO:0009639,GO:0009640,GO:0009719,GO:0009725,GO:0009733,GO:0009791,GO:0009908,GO:0009914,GO:0009926,GO:0009958,GO:0009966,GO:…	3.6.3.44	ABC_membrane,ABC_tran	ABCB1	ABC transporter B family member 1; Auxin efflux transporter that acts as a negative regulator of light signaling to promote hypocotyl elongation. Mediates the accumulation of chlorophyll and anthocyanin, as well as the expression of genes in response to light. Participates directly in auxin efflux and thus regulates the polar (presumably basipetal) auxin transport (from root tips to root elongati…
OG0012527	Prosopanche_TRINITY_DN1683_c0_g1_i5.p2	Fabaceas	6		#N/D	#N/D	Not annotated		35.2	not assigned.not annotated	#N/D	#N/D	#N/D	#N/D	#N/D	#N/D
OG0013082	Prosopanche_TRINITY_DN130644_c0_g1_i1.p1	Fabaceas	3		#N/D	#N/D	Not annotated		35.2	not assigned.not annotated	#N/D	#N/D	#N/D	#N/D	#N/D	#N/D
OG0013686	Prosopanche_TRINITY_DN431976_c0_g1_i11.p2	Fabaceas	6	Annotated	annotated	Annotated	Not annotated		35.2	not assigned.not annotated	Oligosaccharyl transferase STT3 subunit	GO:0003674,GO:0003824,GO:0004576,GO:0004579,GO:0005575,GO:0005622,GO:0005623,GO:0005737,GO:0005783,GO:0005789,GO:0005886,GO:0006464,GO:0006486,GO:0006487,GO:0006807,GO:0008150,GO:0008152,GO:0008250,GO:0009058,GO:0009059,GO:0009100,GO:0009101,GO:0009987,GO:0012505,GO:0016020,GO:0016740,GO:0016757,GO:0016758,GO:0018193,GO:0018196,GO:0018279,GO:0019538,GO:0031984,GO:0032991,GO:0034645,GO:0036211,GO:…	2.4.99.18	STT3	STT3B	Dolichyl-diphosphooligosaccharide--protein glycosyltransferase subunit STT3B; Catalytic subunit of the oligosaccharyl transferase (OST) complex that catalyzes the initial transfer of a defined glycan (Glc(3)Man(9)GlcNAc(2) in eukaryotes) from the lipid carrier dolichol- pyrophosphate to an asparagine residue within an Asn-X-Ser/Thr consensus motif in nascent polypeptide chains, the first step in …
OG0014776	Prosopanche_TRINITY_DN1029_c0_g1_i2.p1	Fabaceas	8	Annotated	annotated	Annotated	Not annotated		35.2	not assigned.not annotated	This magnesium-dependent enzyme catalyzes the hydrolysis of ATP coupled with the transport of calcium	-	3.6.3.8	Cation_ATPase_C,Cation_ATPase_N,E1-E2_ATPase,Hydrolase	ACA13	Putative calcium-transporting ATPase 13, plasma membrane-type; This magnesium-dependent enzyme catalyzes the hydrolysis of ATP coupled with the translocation of calcium from the cytosol out of the cell or into organelles.
OG0014982	Prosopanche_TRINITY_DN13615_c0_g1_i17.p2	Fabaceas	9		#N/D	#N/D	Not annotated		35.2	not assigned.not annotated	#N/D	#N/D	#N/D	#N/D	#N/D	#N/D
OG0014982	Prosopanche_TRINITY_DN634585_c0_g1_i5.p1	Fabaceas	9		#N/D	#N/D	Not annotated		35.2	not assigned.not annotated	#N/D	#N/D	#N/D	#N/D	#N/D	#N/D
OG0016478	Prosopanche_TRINITY_DN12065_c0_g1_i1.p1	Fabaceas	4	Annotated	annotated	#N/D	annotated		19.3.6.4	Protein homeostasis.proteolysis.metallopeptidase activities.M10-class Matrixin-type metalloprotease *(MMP)	#N/D	#N/D	#N/D	#N/D	2MMP	Metalloendoproteinase 2-MMP; Matrix metalloproteinases (MMPs) or matrixins may play a role in the degradation and remodeling of the extracellular matrix (ECM) during development or in response to stresses (By similarity). Required for plant growth, morphogenesis, and development with particular relevance for flowering and senescence. Active on McaPLGLDpaAR-NH(2) (QF24) and myelin basic protein (M…
OG0016483	Prosopanche_TRINITY_DN27690_c0_g1_i1.p2	Fabaceas	4		#N/D	#N/D	Not annotated		35.2	not assigned.not annotated	#N/D	#N/D	#N/D	#N/D	#N/D	#N/D
OG0017527	Prosopanche_TRINITY_DN7558_c0_g1_i6.p2	Fabaceas	5		#N/D	#N/D	Not annotated		35.2	not assigned.not annotated	#N/D	#N/D	#N/D	#N/D	#N/D	#N/D
OG0018197	Prosopanche_TRINITY_DN5518_c0_g1_i5.p1	Fabaceas	4		#N/D	#N/D	Not annotated		35.2	not assigned.not annotated	#N/D	#N/D	#N/D	#N/D	#N/D	#N/D
OG0019079	Prosopanche_TRINITY_DN4085_c0_g1_i12.p5	Fabaceas	4		#N/D	#N/D	Not annotated		35.2	not assigned.not annotated	#N/D	#N/D	#N/D	#N/D	#N/D	#N/D
OG0019079	Prosopanche_TRINITY_DN4085_c0_g1_i12.p2	Fabaceas	4		#N/D	#N/D	Not annotated		35.2	not assigned.not annotated	#N/D	#N/D	#N/D	#N/D	#N/D	#N/D
OG0028517	Prosopanche_TRINITY_DN18019_c0_g1_i13.p2	Fabaceas	4		#N/D	#N/D	Not annotated		35.2	not assigned.not annotated	#N/D	#N/D	#N/D	#N/D	#N/D	#N/D
OG0031982	Prosopanche_TRINITY_DN244329_c0_g1_i1.p1	Fabaceas	5	Annotated	annotated	Annotated	Not annotated		35.2	not assigned.not annotated	-	-	-	-	T21J18_40	ATP/DNA binding protein.
OG0032333	Prosopanche_TRINITY_DN636265_c0_g1_i3.p1	Fabaceas	4		#N/D	#N/D	Not annotated		35.2	not assigned.not annotated	#N/D	#N/D	#N/D	#N/D	#N/D	#N/D
OG0032708	Prosopanche_TRINITY_DN1454_c0_g1_i11.p1	Fabaceas	4		#N/D	#N/D	Not annotated		35.2	not assigned.not annotated	#N/D	#N/D	#N/D	#N/D	#N/D	#N/D
OG0037623	Prosopanche_TRINITY_DN434112_c0_g1_i1.p2	Fabaceas	4		#N/D	#N/D	Not annotated		35.2	not assigned.not annotated	#N/D	#N/D	#N/D	#N/D	#N/D	#N/D
OG0000043	Prosopanche_TRINITY_DN721219_c0_g1_i1.p1	Solanaceas	43	Annotated	#N/D	Annotated	Not annotated	AT2G36750.1 AT2G36760.1 AT2G36790.1 AT2G36800.1 AT2G36770.1 AT2G15480.1 AT2G36780.1 AT2G15490.1 AT4G34135.1 AT4G34138.1 AT4G34131.1 AT3G53150.1 AT3G53160.1	35.2	not assigned.not annotated	UDP-glucoronosyl and UDP-glucosyl transferase	-	-	UDPGT	#N/D	#N/D
OG0000049	Prosopanche_TRINITY_DN13255_c3_g1_i2.p1	Solanaceas	34	Annotated	annotated	Annotated	Not annotated	AT1G43722.1 AT5G28950.1 AT5G41980.1 AT5G35695.1 AT5G28730.1	35.2	not assigned.not annotated	DDE superfamily endonuclease	-	-	DDE_Tnp_4,Myb_DNA-bind_3	F4K1D8_ARATH	Nuclease HARBI1-like protein.
OG0000049	Prosopanche_TRINITY_DN653017_c0_g1_i1.p1	Solanaceas	34	Annotated	#N/D	Annotated	Not annotated		35.2	not assigned.not annotated	DDE superfamily endonuclease	-	-	DDE_Tnp_4,Myb_DNA-bind_3	#N/D	#N/D
OG0000093	Prosopanche_TRINITY_DN543603_c0_g1_i1.p1	Solanaceas	43	Annotated	annotated	Annotated	annotated	AT2G45960.3 AT2G39010.1 AT2G37170.1 AT2G37180.1 AT2G16850.1 AT4G35100.1 AT4G23400.1 AT4G00430.1 AT1G01620.1 AT3G54820.1 AT3G53420.1 AT3G61430.1 AT5G60660.1	24.3.1.2	Solute transport.channel-mediated transport.MIP-type intrinsic protein activities.plasma membrane intrinsic protein *(PIP)	Belongs to the MIP aquaporin (TC 1.A.8) family	GO:0003674,GO:0005215,GO:0005372,GO:0005575,GO:0006810,GO:0006833,GO:0008150,GO:0015250,GO:0015267,GO:0015318,GO:0016020,GO:0016021,GO:0022803,GO:0022838,GO:0022857,GO:0031224,GO:0042044,GO:0044425,GO:0051179,GO:0051234,GO:0055085	-	MIP	PIP2-8	Probable aquaporin PIP2-8; Aquaporins facilitate the transport of water and small neutral solutes across cell membranes.
OG0000354	Prosopanche_TRINITY_DN9968_c1_g1_i8.p1	Solanaceas	43	Annotated	annotated	Annotated	annotated	AT2G34430.1 AT2G05100.1 AT2G34420.1 AT2G05070.1 AT1G29920.1 AT1G29930.1 AT3G27690.1	1.1.1.1.1	Photosynthesis.photophosphorylation.photosystem II.LHC-II complex.component *(LHCb1/2/3)	The light-harvesting complex (LHC) functions as a light receptor, it captures and delivers excitation energy to photosystems with which it is closely associated	GO:0003674,GO:0005488,GO:0005575,GO:0005622,GO:0005623,GO:0005737,GO:0006091,GO:0008150,GO:0008152,GO:0009314,GO:0009416,GO:0009507,GO:0009526,GO:0009532,GO:0009534,GO:0009535,GO:0009536,GO:0009570,GO:0009579,GO:0009628,GO:0009765,GO:0009768,GO:0009941,GO:0009987,GO:0010287,GO:0015979,GO:0016020,GO:0016168,GO:0019684,GO:0031409,GO:0031967,GO:0031975,GO:0031976,GO:0031984,GO:0034357,GO:0042651,GO:…	-	Chloroa_b-bind	LHCB1.3	Chlorophyll a-b binding protein 1, chloroplastic; The light-harvesting complex (LHC) functions as a light receptor, it captures and delivers excitation energy to photosystems with which it is closely associated; Belongs to the light-harvesting chlorophyll a/b-binding (LHC) protein family.
OG0000409	Prosopanche_TRINITY_DN146680_c0_g1_i1.p1	Solanaceas	41	Annotated	#N/D	Annotated	annotated		8.2.2.8.1	Secondary metabolism.phenolics biosynthesis.flavonoid biosynthesis.aurones.aureusidin synthase	Polyphenol oxidase	GO:0005575,GO:0005622,GO:0005623,GO:0005737,GO:0009507,GO:0009534,GO:0009536,GO:0009543,GO:0009579,GO:0031976,GO:0031977,GO:0031978,GO:0031984,GO:0043226,GO:0043227,GO:0043229,GO:0043231,GO:0044422,GO:0044424,GO:0044434,GO:0044435,GO:0044436,GO:0044444,GO:0044446,GO:0044464	1.10.3.1	PPO1_DWL,PPO1_KFDV,Tyrosinase	#N/D	#N/D
OG0000511	Prosopanche_TRINITY_DN58325_c0_g2_i1.p1	Solanaceas	41	Annotated	annotated	Annotated	Not annotated	AT4G28780.1 AT3G04290.1 AT5G18430.1 AT5G33370.1	35.2	not assigned.not annotated	Belongs to the 'GDSL' lipolytic enzyme family	-	-	Lipase_GDSL	F20L16.150	GDSL esterase/lipase At5g18430.
OG0000623	Prosopanche_TRINITY_DN568140_c0_g1_i1.p1	Solanaceas	43	Annotated	annotated	Annotated	annotated	AT5G25610.1	2002-09-18	Protein modification.peptide cyclisation.Plant BURP-domain peptide cyclase *(RD22)	BURP domain	GO:0005575,GO:0005622,GO:0005623,GO:0005737,GO:0005768,GO:0005794,GO:0005802,GO:0006950,GO:0006970,GO:0008150,GO:0009628,GO:0009651,GO:0012505,GO:0031410,GO:0031982,GO:0031984,GO:0043226,GO:0043227,GO:0043229,GO:0043231,GO:0044422,GO:0044424,GO:0044431,GO:0044444,GO:0044446,GO:0044464,GO:0050896,GO:0097708,GO:0098791	-	BURP	RD22	BURP domain protein RD22; Acts to suppress chlorophyll degradation under moisture stress.
OG0000913	Prosopanche_TRINITY_DN85_c0_g1_i1.p3	Solanaceas	43	Annotated	annotated	Annotated	Not annotated	AT2G35740.1 AT4G16480.1 AT1G30220.1	35.2	not assigned.not annotated	Belongs to the major facilitator superfamily. Sugar transporter (TC 2.A.1.1) family	GO:0000325,GO:0003674,GO:0005215,GO:0005365,GO:0005366,GO:0005575,GO:0005622,GO:0005623,GO:0005737,GO:0005773,GO:0005774,GO:0005886,GO:0005887,GO:0006810,GO:0006811,GO:0006812,GO:0008150,GO:0008324,GO:0009705,GO:0015075,GO:0015077,GO:0015078,GO:0015166,GO:0015291,GO:0015293,GO:0015294,GO:0015295,GO:0015318,GO:0015672,GO:0015791,GO:0015798,GO:0015850,GO:0016020,GO:0016021,GO:0022804,GO:0022857,GO:…	-	Sugar_tr	INT1	Inositol transporter 1; Vacuolar inositol-proton symporter involved in the release of myo-inositol from vacuoles. Not involved in glucose or fructose transport; Belongs to the major facilitator superfamily. Sugar transporter (TC 2.A.1.1) family.
OG0001267	Prosopanche_TRINITY_DN247506_c0_g1_i1.p1	Solanaceas	43	Annotated	annotated	Annotated	Not annotated	AT2G10940.1 AT4G15160.1 AT1G62500.1 AT3G22120.1	35.2	not assigned.not annotated	Hydrophobic seed protein	-	-	Hydrophob_seed	F15K19.1	Bifunctional inhibitor/lipid-transfer protein/seed storage 2S albumin superfamily protein.
OG0001281	Prosopanche_TRINITY_DN70572_c0_g2_i1.p1	Solanaceas	37	Annotated	annotated	Annotated	annotated	AT3G12120.1	5.1.7.3.1	Lipid metabolism.fatty acid metabolism.fatty acid desaturation.methyl-end desaturation.delta-12/delta-15 fatty acid desaturase *(FAD2/3/6-8)	acid desaturase	GO:0003674,GO:0003824,GO:0004497,GO:0005575,GO:0005622,GO:0005623,GO:0005737,GO:0005783,GO:0005789,GO:0008150,GO:0008152,GO:0012505,GO:0016020,GO:0016021,GO:0016491,GO:0016705,GO:0016709,GO:0030176,GO:0031224,GO:0031227,GO:0031984,GO:0042175,GO:0043226,GO:0043227,GO:0043229,GO:0043231,GO:0044422,GO:0044424,GO:0044425,GO:0044432,GO:0044444,GO:0044446,GO:0044464,GO:0050183,GO:0055114,GO:0098827	1.14.18.4,1.14.19.22,1.14.19.33,1.14.19.34,1.14.19.6	DUF3474,FA_desaturase	FAD2	Delta(12)-fatty-acid desaturase; ER (microsomal) omega-6 fatty acid desaturase introduces the second double bond in the biosynthesis of 18:3 fatty acids, important constituents of plant membranes. Delta(12)-desaturase with regioselectivity determined by the double bond (delta(9) position) and carboxyl group of the substrate. Can use both 16:1 and 18:1 fatty acids as substrates. It is thought to u…
OG0001958	Prosopanche_TRINITY_DN27487_c0_g1_i5.p1	Solanaceas	28	Annotated	annotated	Annotated	annotated	ATCG01100.1	1.1.8.1.1.1	Photosynthesis.photophosphorylation.chlororespiration.NADH dehydrogenase-like (NDH) complex.membrane subcomplex M.component *(NdhA)	NDH shuttles electrons from NAD(P)H plastoquinone, via FMN and iron-sulfur (Fe-S) centers, to quinones in the photosynthetic chain and possibly in a chloroplast respiratory chain. The immediate electron acceptor for the enzyme in this species is believed to be plastoquinone. Couples the redox reaction to proton translocation, and thus conserves the redox energy in a proton gradient	GO:0003674,GO:0003824,GO:0005575,GO:0005622,GO:0005623,GO:0005737,GO:0005739,GO:0005740,GO:0005743,GO:0005746,GO:0005747,GO:0006091,GO:0008150,GO:0008152,GO:0009507,GO:0009536,GO:0009987,GO:0015979,GO:0015980,GO:0016020,GO:0016491,GO:0016651,GO:0019866,GO:0030964,GO:0031090,GO:0031966,GO:0031967,GO:0031975,GO:0032991,GO:0043226,GO:0043227,GO:0043229,GO:0043231,GO:0044237,GO:0044422,GO:0044424,GO:…	1.6.5.3	NADHdh	ndhA	NAD(P)H-quinone oxidoreductase subunit 1, chloroplastic; NDH shuttles electrons from NAD(P)H:plastoquinone, via FMN and iron-sulfur (Fe-S) centers, to quinones in the photosynthetic chain and possibly in a chloroplast respiratory chain. The immediate electron acceptor for the enzyme in this species is believed to be plastoquinone. Couples the redox reaction to proton translocation, and thus conse…
OG0002293	Prosopanche_TRINITY_DN61121_c0_g1_i1.p1	Solanaceas	43	Annotated	annotated	Annotated	annotated	AT1G23290.1 AT1G70600.1	17.1.2.1.16	Protein biosynthesis.ribosome biogenesis.large ribosomal subunit (LSU).LSU proteome.component *(uL15)	Belongs to the universal ribosomal protein uL15 family	-	-	Ribosomal_L27A	RPL27AB	60S ribosomal protein L27a-2; Belongs to the universal ribosomal protein uL15 family.
OG0002374	Prosopanche_TRINITY_DN562147_c0_g1_i1.p1	Solanaceas	43	Annotated	annotated	Annotated	annotated	AT1G26910.1 AT1G66580.1 AT1G14320.1	17.1.2.1.17	Protein biosynthesis.ribosome biogenesis.large ribosomal subunit (LSU).LSU proteome.component *(uL16)	60S ribosomal protein	GO:0000027,GO:0002252,GO:0002376,GO:0003674,GO:0003676,GO:0003723,GO:0003729,GO:0003735,GO:0005198,GO:0005488,GO:0005575,GO:0005622,GO:0005623,GO:0005634,GO:0005730,GO:0005737,GO:0005773,GO:0005774,GO:0005829,GO:0005840,GO:0005844,GO:0006412,GO:0006518,GO:0006807,GO:0006950,GO:0006952,GO:0006996,GO:0008150,GO:0008152,GO:0009058,GO:0009059,GO:0009314,GO:0009411,GO:0009416,GO:0009507,GO:0009526,GO:…	-	Ribosomal_L16	RPL10B	60S ribosomal protein L10-2.
OG0002502	Prosopanche_TRINITY_DN786_c3_g1_i1.p1	Solanaceas	43	Annotated	annotated	Annotated	annotated	AT2G41840.1 AT1G58983.1 AT1G58380.1 AT3G57490.1	17.1.3.1.6	Protein biosynthesis.ribosome biogenesis.small ribosomal subunit (SSU).SSU proteome.component *(uS5)	40S ribosomal protein	GO:0003674,GO:0003676,GO:0003723,GO:0003729,GO:0003735,GO:0005198,GO:0005488,GO:0005575,GO:0005618,GO:0005622,GO:0005623,GO:0005634,GO:0005730,GO:0005737,GO:0005829,GO:0005840,GO:0005844,GO:0005886,GO:0005911,GO:0006412,GO:0006518,GO:0006807,GO:0008150,GO:0008152,GO:0009058,GO:0009059,GO:0009506,GO:0009507,GO:0009536,GO:0009987,GO:0010467,GO:0015935,GO:0016020,GO:0019538,GO:0022626,GO:0022627,GO:…	-	Ribosomal_S5,Ribosomal_S5_C	RPS2B	40S ribosomal protein S2-2; Belongs to the universal ribosomal protein uS5 family.
OG0002563	Prosopanche_TRINITY_DN264782_c0_g1_i1.p1	Solanaceas	41	Annotated	annotated	Annotated	annotated	AT1G67090.1 AT5G38420.1 AT5G38430.1 AT5G38410.3	1.2.1.1.2	Photosynthesis.calvin cycle.ribulose-1,5-bisphosphat carboxylase/oxygenase (RuBisCo) activity.RuBisCo heterodimer.small subunit	RuBisCO catalyzes two reactions the carboxylation of D- ribulose 1,5-bisphosphate, the primary event in carbon dioxide fixation, as well as the oxidative fragmentation of the pentose substrate. Both reactions occur simultaneously and in competition at the same active site	GO:0005575,GO:0005622,GO:0005623,GO:0005737,GO:0009507,GO:0009536,GO:0043226,GO:0043227,GO:0043229,GO:0043231,GO:0044424,GO:0044444,GO:0044464	4.1.1.39	RbcS,RuBisCO_small	RBCS-2B	Ribulose bisphosphate carboxylase small chain 2B, chloroplastic; RuBisCO catalyzes two reactions: the carboxylation of D- ribulose 1,5-bisphosphate, the primary event in carbon dioxide fixation, as well as the oxidative fragmentation of the pentose substrate. Both reactions occur simultaneously and in competition at the same active site (By similarity); Belongs to the RuBisCO small chain family.
OG0002784	Prosopanche_TRINITY_DN169914_c0_g1_i1.p1	Solanaceas	43	Annotated	annotated	Annotated	annotated	AT3G09630.1 AT5G02870.1	17.1.2.1.4	Protein biosynthesis.ribosome biogenesis.large ribosomal subunit (LSU).LSU proteome.component *(uL4)	60S ribosomal protein	GO:0002181,GO:0003674,GO:0003676,GO:0003723,GO:0003729,GO:0003735,GO:0005198,GO:0005488,GO:0005575,GO:0005618,GO:0005622,GO:0005623,GO:0005634,GO:0005730,GO:0005737,GO:0005773,GO:0005774,GO:0005829,GO:0005840,GO:0005844,GO:0005886,GO:0005911,GO:0006412,GO:0006518,GO:0006807,GO:0008150,GO:0008152,GO:0009058,GO:0009059,GO:0009506,GO:0009507,GO:0009536,GO:0009719,GO:0009725,GO:0009735,GO:0009987,GO:…	-	Ribos_L4_asso_C,Ribosomal_L4	RPL4D	60S ribosomal protein L4-2.
OG0002892	Prosopanche_TRINITY_DN48201_c0_g1_i1.p1	Solanaceas	39	Annotated	annotated	Annotated	annotated	AT3G16640.1 AT3G05540.1	2004-10-27	Multi-process regulation.TOR (Target Of Rapamycin) signalling.regulatory protein *(TCTP1/TCTP2)	Translationally-controlled tumor protein homolog	GO:0003674,GO:0005488,GO:0005509,GO:0005515,GO:0005575,GO:0005622,GO:0005623,GO:0005737,GO:0008017,GO:0008092,GO:0008150,GO:0009987,GO:0015631,GO:0030154,GO:0032502,GO:0043167,GO:0043169,GO:0044424,GO:0044464,GO:0046872,GO:0048869	-	TCTP	TCTP1	Translationally-controlled tumor protein 1; General regulator required for the development of the entire plant. Regulates the duration of cell cycle. Probable activator of Rab GTPases and upstream regulator of the cell growth- regulating TOR (target of rapamycin) network. Might also control spatial growth in pollen tubes or root hairs via the TORC2 signaling branch. Involved in the regulation of …
OG0003198	Prosopanche_TRINITY_DN636803_c0_g1_i1.p1	Solanaceas	43	Annotated	annotated	Annotated	Not annotated	AT5G46110.4	35.2	not assigned.not annotated	Triose-phosphate Transporter family	GO:0003674,GO:0005215,GO:0005342,GO:0005575,GO:0005622,GO:0005623,GO:0005737,GO:0006810,GO:0006811,GO:0006820,GO:0008028,GO:0008150,GO:0008509,GO:0008514,GO:0008643,GO:0009314,GO:0009416,GO:0009507,GO:0009526,GO:0009536,GO:0009628,GO:0009642,GO:0009643,GO:0009941,GO:0015075,GO:0015120,GO:0015144,GO:0015318,GO:0015605,GO:0015711,GO:0015713,GO:0015717,GO:0015718,GO:0015748,GO:0015849,GO:0016020,GO:…	-	TPT	TPT	Triose phosphate/phosphate translocator TPT, chloroplastic; Triose phosphate/phosphate translocator that transports inorganic phosphate, 3-phosphoglycerate (3-PGA) and triose phosphate. Functions in the export of photoassimilates from chloroplasts during the day. In the light, triose phosphates are exported from the chloroplast stroma in counter exchange with inorganic phosphate (Pi), generated d…
OG0005045	Prosopanche_TRINITY_DN75869_c0_g2_i1.p1	Solanaceas	43	Annotated	annotated	Annotated	annotated	AT1G18080.1 AT1G48630.1 AT3G18130.1	17.1.3.1.33	Protein biosynthesis.ribosome biogenesis.small ribosomal subunit (SSU).SSU proteome.component *(RACK1)	Guanine nucleotide-binding protein subunit beta-like protein	GO:0001101,GO:0001932,GO:0001934,GO:0003674,GO:0003735,GO:0005078,GO:0005198,GO:0005488,GO:0005515,GO:0005575,GO:0005622,GO:0005623,GO:0005634,GO:0005730,GO:0005737,GO:0005829,GO:0005840,GO:0005844,GO:0005886,GO:0006417,GO:0006950,GO:0006952,GO:0007275,GO:0008150,GO:0009605,GO:0009607,GO:0009620,GO:0009719,GO:0009725,GO:0009737,GO:0009791,GO:0009845,GO:0009889,GO:0009893,GO:0009966,GO:0009967,GO:…	-	WD40	RACK1B	Receptor for activated C kinase 1B; Minor component of the RACK1 regulatory proteins that play a role in multiple signal transduction pathways. Involved in multiple hormone responses and developmental processes. MAPK cascade scaffolding protein involved in the protease IV and ArgC signaling pathway but not the flg22 pathway. Belongs to the WD repeat G protein beta family. Ribosomal protein RACK1 …
OG0005046	Prosopanche_TRINITY_DN163363_c0_g1_i1.p1	Solanaceas	38	Annotated	annotated	Annotated	Not annotated	AT3G22330.1 AT3G22310.1	35.2	not assigned.not annotated	DEAD-box ATP-dependent RNA helicase	GO:0000373,GO:0000375,GO:0000377,GO:0001101,GO:0003674,GO:0003676,GO:0003677,GO:0003723,GO:0003724,GO:0003824,GO:0004004,GO:0004386,GO:0005488,GO:0005575,GO:0005618,GO:0005622,GO:0005623,GO:0005634,GO:0005730,GO:0005737,GO:0005739,GO:0006139,GO:0006396,GO:0006725,GO:0006807,GO:0006950,GO:0006970,GO:0008026,GO:0008150,GO:0008152,GO:0008186,GO:0008380,GO:0009266,GO:0009409,GO:0009414,GO:0009415,GO:…	3.6.4.13	DEAD,Helicase_C	RH53	DEAD-box ATP-dependent RNA helicase 53, mitochondrial.
OG0005192	Prosopanche_TRINITY_DN360717_c0_g1_i1.p1	Solanaceas	34	Annotated	annotated	Annotated	Not annotated		35.2	not assigned.not annotated	Acid phosphatase 1-like	GO:0001101,GO:0002213,GO:0003674,GO:0003824,GO:0003993,GO:0005488,GO:0005515,GO:0005575,GO:0005622,GO:0005623,GO:0005737,GO:0005773,GO:0005829,GO:0005840,GO:0006793,GO:0006796,GO:0006950,GO:0006952,GO:0006979,GO:0008134,GO:0008150,GO:0008152,GO:0009605,GO:0009607,GO:0009611,GO:0009625,GO:0009719,GO:0009725,GO:0009753,GO:0009987,GO:0010033,GO:0010035,GO:0010038,GO:0016311,GO:0016787,GO:0016788,GO:…	-	Acid_phosphat_B	F17A13.90	HAD superfamily, subfamily IIIB acid phosphatase.
OG0005943	Prosopanche_TRINITY_DN65480_c0_g1_i1.p1	Solanaceas	43	Annotated	annotated	Annotated	annotated	AT2G40100.1 AT3G08940.2 AT5G01530.1	1.1.1.1.2	Photosynthesis.photophosphorylation.photosystem II.LHC-II complex.component *(LHCb4)	The light-harvesting complex (LHC) functions as a light receptor, it captures and delivers excitation energy to photosystems with which it is closely associated	-	-	Chloroa_b-bind	LHCB4.1	Chlorophyll a-b binding protein CP29.1, chloroplastic; The light-harvesting complex (LHC) functions as a light receptor, it captures and delivers excitation energy to photosystems with which it is closely associated; Belongs to the light-harvesting chlorophyll a/b-binding (LHC) protein family.
OG0007720	Prosopanche_TRINITY_DN104423_c0_g1_i1.p1	Solanaceas	43	Annotated	annotated	Annotated	annotated	AT1G64185.1 AT5G41650.1	1.1.4.1.4	Photosynthesis.photophosphorylation.photosystem I.LHC-I complex.component *(LHCa4)	The light-harvesting complex (LHC) functions as a light receptor, it captures and delivers excitation energy to photosystems with which it is closely associated	-	-	Chloroa_b-bind	LHCA4	Chlorophyll a-b binding protein 4, chloroplastic; The light-harvesting complex (LHC) functions as a light receptor, it captures and delivers excitation energy to photosystems with which it is closely associated; Belongs to the light-harvesting chlorophyll a/b-binding (LHC) protein family.
OG0008983	Prosopanche_TRINITY_DN331305_c0_g1_i1.p1	Solanaceas	42	Annotated	annotated	Annotated	annotated	AT4G10340.1	1.1.1.1.3	Photosynthesis.photophosphorylation.photosystem II.LHC-II complex.component *(LHCb5)	The light-harvesting complex (LHC) functions as a light receptor, it captures and delivers excitation energy to photosystems with which it is closely associated	GO:0003674,GO:0005488,GO:0005515,GO:0005575,GO:0005622,GO:0005623,GO:0005737,GO:0006091,GO:0008150,GO:0008152,GO:0009314,GO:0009416,GO:0009503,GO:0009507,GO:0009517,GO:0009521,GO:0009523,GO:0009526,GO:0009532,GO:0009534,GO:0009535,GO:0009536,GO:0009570,GO:0009579,GO:0009628,GO:0009637,GO:0009639,GO:0009765,GO:0009768,GO:0009783,GO:0009941,GO:0009987,GO:0010114,GO:0010196,GO:0010207,GO:0010218,GO:…	-	Chloroa_b-bind	LHCB5	Chlorophyll a-b binding protein CP26, chloroplastic; The light-harvesting complex (LHC) functions as a light receptor, it captures and delivers excitation energy to photosystems with which it is closely associated; Belongs to the light-harvesting chlorophyll a/b-binding (LHC) protein family.
OG0010643	Prosopanche_TRINITY_DN143049_c0_g1_i1.p1	Solanaceas	41	Annotated	annotated	Annotated	Not annotated	AT1G61520.1	35.2	not assigned.not annotated	The light-harvesting complex (LHC) functions as a light receptor, it captures and delivers excitation energy to photosystems with which it is closely associated	GO:0003674,GO:0005488,GO:0005575,GO:0005622,GO:0005623,GO:0005737,GO:0006091,GO:0008150,GO:0008152,GO:0009314,GO:0009416,GO:0009507,GO:0009526,GO:0009532,GO:0009534,GO:0009535,GO:0009536,GO:0009570,GO:0009579,GO:0009628,GO:0009765,GO:0009768,GO:0009941,GO:0009987,GO:0010287,GO:0015979,GO:0016020,GO:0016168,GO:0019684,GO:0031409,GO:0031967,GO:0031975,GO:0031976,GO:0031984,GO:0034357,GO:0042651,GO:…	-	Chloroa_b-bind	LHCA3	Photosystem I chlorophyll a/b-binding protein 3-1, chloroplastic; The light-harvesting complex (LHC) functions as a light receptor, it captures and delivers excitation energy to photosystems with which it is closely associated, here photosystem I.
OG0016485	Prosopanche_TRINITY_DN11606_c0_g1_i1.p2	Fabaceas	10	Annotated	annotated	Annotated	Not annotated		35.2	not assigned.not annotated	Interconversion of serine and glycine	-	2.1.2.1	SHMT	SHM4	Serine hydroxymethyltransferase 4; Catalyzes the interconversion of serine and glycine.
OG0016485	Prosopanche_TRINITY_DN5684_c0_g1_i1.p1	Fabaceas	10	Annotated	annotated	Annotated	Not annotated		35.2	not assigned.not annotated	Interconversion of serine and glycine	GO:0003674,GO:0003824,GO:0004372,GO:0005575,GO:0005622,GO:0005623,GO:0005737,GO:0005739,GO:0009507,GO:0009532,GO:0009536,GO:0009570,GO:0016740,GO:0016741,GO:0016742,GO:0043226,GO:0043227,GO:0043229,GO:0043231,GO:0044422,GO:0044424,GO:0044434,GO:0044435,GO:0044444,GO:0044446,GO:0044464	2.1.2.1	SHMT	SHM3	Serine hydroxymethyltransferase 3, chloroplastic; Catalyzes the interconversion of serine and glycine and directs the hydroxymethyl moiety of serine into the metabolic network of H4PteGlu(n)-bound one-carbon units; Belongs to the SHMT family.
OG0018421	Prosopanche_TRINITY_DN15183_c0_g1_i1.p1	Solanaceas	4	Annotated	#N/D	Annotated	Not annotated		35.2	not assigned.not annotated	Proteinase inhibitor	-	-	-	#N/D	#N/D
OG0018421	Prosopanche_TRINITY_DN15183_c0_g1_i2.p1	Solanaceas	4	Annotated	#N/D	Annotated	Not annotated		35.2	not assigned.not annotated	Proteinase inhibitor	-	-	-	#N/D	#N/D
OG0020396	Prosopanche_TRINITY_DN679513_c0_g1_i1.p1	Solanaceas	6		#N/D	#N/D	Not annotated		35.2	not assigned.not annotated	-	-	-	-	#N/D	#N/D
OG0038932	Prosopanche_TRINITY_DN11126_c0_g1_i13.p1	Fabaceas	4	Annotated	annotated	Annotated	annotated		9.4.8.1.8	Redox homeostasis.ascorbate-based redox regulation.ascorbate metabolism.L-galactose biosynthesis pathway.L-galactono-1,4-lactone dehydrogenase *(GLDH)	L-galactono-1,4-lactone dehydrogenase	GO:0003674,GO:0003824,GO:0005575,GO:0005622,GO:0005623,GO:0005737,GO:0005739,GO:0008150,GO:0008152,GO:0009536,GO:0016491,GO:0016627,GO:0016632,GO:0016633,GO:0043226,GO:0043227,GO:0043229,GO:0043231,GO:0044424,GO:0044444,GO:0044464,GO:0055114,GO:0080049	1.3.2.3	ALO,FAD_binding_4	GLDH	L-galactono-1,4-lactone dehydrogenase, mitochondrial; Involved in the biosynthesis of ascorbic acid. Required for the accumulation of respiratory complex I. Uses L-galactono-1,4-lactone and L-gulono-1,4-lactone as substrates, but not D-galactono-1,4- lactone, D-gulono-1,4-lactone, L-mannono-1,4-lactone or D-galactonic acid. Also active with phenazine methosulfate and 1,4-benzoquinone as electron …
OG0000046	Prosopanche_TRINITY_DN6070_c0_g2_i19.p1	Fabaceas	41	Annotated	annotated	Annotated	annotated	AT1G22340.1 AT1G22370.2 AT1G22360.1 AT1G22380.1 AT1G22400.1 AT1G78270.1	50.2.4	Enzyme classification.EC_2 transferases.EC_2-4 glycosyltransferase	Belongs to the UDP-glycosyltransferase family	-	2.4.1.324	UDPGT	UGT85A3	UDP-glycosyltransferase 85A3.
OG0000277	Prosopanche_TRINITY_DN7089_c0_g1_i1.p1	Solanaceas	38	Annotated	annotated	Annotated	annotated	AT2G29130.1 AT5G60020.1	50.1.10	Enzyme classification.EC_1 oxidoreductases.EC_1-10 oxidoreductase acting on diphenol or related substance as donor	Lignin degradation and detoxification of lignin-derived products	GO:0003674,GO:0003824,GO:0008150,GO:0008152,GO:0010035,GO:0010038,GO:0016491,GO:0016722,GO:0042221,GO:0046688,GO:0050896,GO:0055114	1.10.3.2	Cu-oxidase,Cu-oxidase_2,Cu-oxidase_3	LAC5	Laccase-5; Lignin degradation and detoxification of lignin-derived products.
OG0000327	Prosopanche_TRINITY_DN5855_c0_g2_i3.p1	Malvaceas	30	Annotated	#N/D	Annotated	Not annotated		35.2	not assigned.not annotated	Myb/SANT-like DNA-binding domain	-	-	Myb_DNA-bind_3	#N/D	#N/D
OG0000841	Prosopanche_TRINITY_DN4348_c0_g1_i1.p1	Fabaceas	42	Annotated	annotated	Annotated	annotated	AT5G59870.1 AT5G27670.1 AT5G02560.2	11.1.1.1.1	Chromatin organisation.chromatin structure.DNA wrapping.histone H2A-H2B dimer.histone *(H2A/HTA)	Histone H2A	GO:0000228,GO:0000785,GO:0000790,GO:0000792,GO:0003674,GO:0003676,GO:0003677,GO:0003682,GO:0005488,GO:0005575,GO:0005622,GO:0005623,GO:0005634,GO:0005694,GO:0005730,GO:0006325,GO:0006342,GO:0006355,GO:0006996,GO:0008150,GO:0009889,GO:0009890,GO:0009892,GO:0009987,GO:0010468,GO:0010556,GO:0010558,GO:0010605,GO:0010629,GO:0016043,GO:0016458,GO:0019219,GO:0019222,GO:0031323,GO:0031324,GO:0031326,GO:…	-	Histone,Histone_H2A_C	HTA7	Probable histone H2A.5; Core component of nucleosome. Nucleosomes wrap and compact DNA into chromatin, limiting DNA accessibility to the cellular machineries which require DNA as a template. Histones thereby play a central role in transcription regulation, DNA repair, DNA replication and chromosomal stability. DNA accessibility is regulated via a complex set of post-translational modifications of…
OG0001254	Prosopanche_TRINITY_DN6291_c0_g2_i1.p1c	Fabaceas	43	Annotated	#N/D	#N/D	#N/D	AT4G23700.1 AT1G64170.1 AT3G17630.1 AT5G41610.1	#N/D	#N/D	#N/D	#N/D	#N/D	#N/D	#N/D	#N/D
OG0001340	Prosopanche_TRINITY_DN132981_c0_g1_i1.p1	Solanaceas	42	Annotated	annotated	Annotated	annotated	AT2G36830.1 AT4G01470.1 AT3G26520.1	24.3.1.3	Solute transport.channel-mediated transport.MIP-type intrinsic protein activities.tonoplast intrinsic protein *(TIP)	Belongs to the MIP aquaporin (TC 1.A.8) family	GO:0000325,GO:0003674,GO:0005215,GO:0005372,GO:0005575,GO:0005622,GO:0005623,GO:0005737,GO:0005773,GO:0005774,GO:0005886,GO:0005887,GO:0006810,GO:0006811,GO:0006833,GO:0008150,GO:0009705,GO:0015250,GO:0015267,GO:0015318,GO:0016020,GO:0016021,GO:0022803,GO:0022838,GO:0022857,GO:0031090,GO:0031224,GO:0031226,GO:0034220,GO:0042044,GO:0042807,GO:0043226,GO:0043227,GO:0043229,GO:0043231,GO:0044422,GO:…	-	MIP	TIP1-1	Aquaporin TIP1-1; Water channel required to facilitate the transport of water, diffusion of amino acids and/or peptides from the vacuolar compartment to the cytoplasm. Does not promote glycerol permeability. May play a role in the control of cell turgor and cell expansion. Its function is impaired by Hg(2+). May be involved in a vesicle-based metabolite routing through or between pre-vacuolar com…
OG0001920	Prosopanche_TRINITY_DN45701_c0_g2_i1.p1	Malvaceas	35	Annotated	annotated	Annotated	annotated		50.2.7	Enzyme classification.EC_2 transferases.EC_2-7 transferase transferring phosphorus-containing group	Cysteine-rich receptor-like protein kinase	GO:0003674,GO:0003824,GO:0004672,GO:0004674,GO:0005488,GO:0005515,GO:0005516,GO:0005575,GO:0005623,GO:0005886,GO:0006464,GO:0006468,GO:0006793,GO:0006796,GO:0006807,GO:0008150,GO:0008152,GO:0009987,GO:0016020,GO:0016301,GO:0016310,GO:0016740,GO:0016772,GO:0016773,GO:0019538,GO:0036211,GO:0043170,GO:0043412,GO:0044237,GO:0044238,GO:0044260,GO:0044267,GO:0044464,GO:0071704,GO:0071944,GO:0140096,GO:…	3.2.1.14	Glyco_hydro_18,Pkinase,Pkinase_Tyr	ChiC	Class V chitinase; Can hydrolyze glycol chitin and chitin oligosaccharides (e.g. N-acetylglucosamine) (GlcNAc)4, (GlcNAc)5 and (GlcNAc)6.
OG0002148	Prosopanche_TRINITY_DN6083_c0_g1_i9.p1	Malvaceas	42	Annotated	annotated	Annotated	annotated	AT4G13660.1 AT1G32100.1	8.2.3.1	Secondary metabolism.phenolics biosynthesis.lignan biosynthesis.pinoresinol/lariciresinol reductase *(PLR)	reductase	-	1.23.1.1,1.23.1.2,1.23.1.3,1.23.1.4	NmrA	PRR1	Pinoresinol reductase 1; Reductase involved in lignan biosynthesis. Unlike conventional pinoresinol reductases that can reduce both pinoresinol and lariciresinol, PRR1 shows a strict substrate preference toward pinoresinol. Active on both (+) and (-)-pinoresinol. Abstracts the 4R- hydride from the NADPH cofactor during catalysis.
OG0004204	Prosopanche_TRINITY_DN432330_c0_g1_i1.p1	Solanaceas	39	Annotated	annotated	Annotated	annotated	AT4G33150.1	50.1.5	Enzyme classification.EC_1 oxidoreductases.EC_1-5 oxidoreductase acting on CH-NH group of donor	Alpha-aminoadipic semialdehyde	GO:0003674,GO:0003824,GO:0004753,GO:0005575,GO:0005622,GO:0005623,GO:0005737,GO:0006082,GO:0006091,GO:0006520,GO:0006553,GO:0006807,GO:0008150,GO:0008152,GO:0008652,GO:0009058,GO:0009066,GO:0009067,GO:0009085,GO:0009987,GO:0016053,GO:0016491,GO:0016645,GO:0016646,GO:0019752,GO:0019878,GO:0043436,GO:0044237,GO:0044238,GO:0044249,GO:0044281,GO:0044283,GO:0044424,GO:0044464,GO:0046394,GO:0055114,GO:…	1.5.1.10,1.5.1.8,1.5.1.9	AlaDh_PNT_N,Saccharop_dh_N,Sacchrp_dh_C,Sacchrp_dh_NADP	LKR/SDH	Alpha-aminoadipic semialdehyde synthase; Bifunctional enzyme that catalyzes the first two steps in lysine degradation. The N-terminal and the C-terminal contain lysine- oxoglutarate reductase and saccharopine dehydrogenase activity, respectively. Negatively regulates free Lys accumulation in seeds. In the N-terminal section; belongs to the AlaDH/PNT family.
OG0005534	Prosopanche_TRINITY_DN450_c0_g2_i1.p1	Fabaceas	40	Annotated	#N/D	#N/D	#N/D	AT1G31812.1	#N/D	#N/D	#N/D	#N/D	#N/D	#N/D	#N/D	#N/D
OG0006525	Prosopanche_TRINITY_DN3979_c0_g1_i24.p1	Malvaceas	41	Annotated	annotated	Annotated	annotated	AT5G26040.2	11.3.2.3.3	Chromatin organisation.post-translational histone modification.histone acetylation.HD1-type histone deacetylase activities.class-III histone deacetylase *(HDA2)	histone deacetylase	-	3.5.1.98	Hist_deacetyl	HDA2	Histone deacetylase 2; Responsible for the deacetylation of lysine residues on the N-terminal part of the core histones (H2A, H2B, H3 and H4). Histone deacetylation gives a tag for epigenetic repression and plays an important role in transcriptional regulation, cell cycle progression and developmental events. Histone deacetylases act via the formation of large multiprotein complexes (By similarit…
OG0011250	Prosopanche_TRINITY_DN7247_c0_g1_i1.p1c	Malvaceas	36	Annotated	#N/D	#N/D	#N/D	AT4G27250.1	#N/D	#N/D	#N/D	#N/D	#N/D	#N/D	#N/D	#N/D
OG0017632	Prosopanche_TRINITY_DN1030_c0_g1_i7.p1	Fabaceas	5	Annotated	annotated	Annotated	annotated		50.2.4	Enzyme classification.EC_2 transferases.EC_2-4 glycosyltransferase	alpha,alpha-trehalose-phosphate synthase UDP-forming	GO:0003674,GO:0003824,GO:0005575,GO:0005622,GO:0005623,GO:0005737,GO:0005829,GO:0005975,GO:0005984,GO:0005991,GO:0005992,GO:0006793,GO:0006796,GO:0006950,GO:0008150,GO:0008152,GO:0009058,GO:0009311,GO:0009312,GO:0009987,GO:0016051,GO:0016311,GO:0016787,GO:0016788,GO:0016791,GO:0033554,GO:0034637,GO:0042578,GO:0044237,GO:0044238,GO:0044249,GO:0044262,GO:0044424,GO:0044444,GO:0044464,GO:0046351,GO:…	2.4.1.15,3.1.3.12	Glyco_transf_20,Trehalose_PPase	TPS7	Probable alpha,alpha-trehalose-phosphate synthase [UDP-forming] 7; In the N-terminal section; belongs to the glycosyltransferase 20 family.
OG0031992	Prosopanche_TRINITY_DN95934_c0_g1_i21.p3	Malvaceas	4	Annotated	annotated	Annotated	Not annotated		35.2	not assigned.not annotated	ATP-dependent zinc metalloprotease FTSH 7 chloroplastic	GO:0003674,GO:0003824,GO:0004176,GO:0005575,GO:0005622,GO:0005623,GO:0005737,GO:0005739,GO:0006508,GO:0006807,GO:0008150,GO:0008152,GO:0008233,GO:0008237,GO:0009507,GO:0009526,GO:0009536,GO:0009941,GO:0016462,GO:0016787,GO:0016817,GO:0016818,GO:0016887,GO:0017111,GO:0019538,GO:0031967,GO:0031975,GO:0042623,GO:0043170,GO:0043226,GO:0043227,GO:0043229,GO:0043231,GO:0044238,GO:0044422,GO:0044424,GO:…	-	AAA,FtsH_ext,Peptidase_M41	FTSH9	ATP-dependent zinc metalloprotease FTSH 9, chloroplastic; Probable ATP-dependent zinc metallopeptidase; In the N-terminal section; belongs to the AAA ATPase family.

## Sheet: TableS7
Table S7.Gene Ontology (GO) enrichment analysis of horizontally transferred transcripts identified in the Prosopanche americana transcriptome.
GO Category	GO biological process complete	Arabidopsis thaliana - REFLIST (27475)	# of sequences found	expected	over/under	fold Enrichment	p-value	FDR
BP	photosynthesis, light harvesting in photosystem I (GO:0009768)	22	3	.05	over	63.50	1.41E-05	2.54E-02
BP	L-serine metabolic process (GO:0006563)	31	3	.07	over	45.07	4.05E-05	3.66E-02
BP	one-carbon metabolic process (GO:0006730)	33	3	.07	over	42.33	4.90E-05	3.80E-02
BP	photosynthesis, light harvesting (GO:0009765)	37	3	.08	over	37.76	6.94E-05	4.70E-02
BP	organic acid biosynthetic process (GO:0016053)	546	8	1.17	over	6.82	2.10E-05	2.85E-02
BP	carboxylic acid biosynthetic process (GO:0046394)	546	8	1.17	over	6.82	2.10E-05	2.28E-02
BP	metabolic process (GO:0008152)	8816	36	18.93	over	1.90	7.71E-06	2.09E-02
BP	cellular process (GO:0009987)	14718	49	31.61	over	1.55	2.64E-06	1.43E-02
	GO molecular function complete
MF	omega-6 fatty acid desaturase activity (GO:0045485)	2	2	.00	over	> 100	4.53E-06	2.91E-03
MF	glycine hydroxymethyltransferase activity (GO:0004372)	7	2	.02	over	> 100	9.45E-05	4.34E-02
MF	chlorophyll binding (GO:0016168)	34	3	.07	over	41.09	5.37E-05	2.87E-02
MF	protein domain specific binding (GO:0019904)	99	6	.21	over	28.22	7.25E-08	1.16E-04
MF	structural constituent of ribosome (GO:0003735)	375	6	.81	over	7.45	1.52E-04	4.89E-02
MF	mRNA binding (GO:0003729)	1200	16	2.58	over	6.21	2.96E-09	9.50E-06
MF	structural molecule activity (GO:0005198)	530	7	1.14	over	6.15	1.37E-04	4.89E-02
MF	RNA binding (GO:0003723)	2045	16	4.39	over	3.64	4.23E-06	3.40E-03
MF	small molecule binding (GO:0036094)	7013	29	2025-06-15	over	1.93	1.22E-04	4.91E-02
MF	binding (GO:0005488)	13409	47	28.79	over	1.63	1.38E-06	1.48E-03
	GO cellular component complete
CC	photosystem I (GO:0009522)	43	3	.09	over	32.49	1.09E-04	9.67E-03
CC	photosystem (GO:0009521)	98	3	.21	over	14.26	1.24E-03	4.02E-02
CC	cytosolic large ribosomal subunit (GO:0022625)	134	4	.29	over	13.90	2.00E-04	1.03E-02
CC	cytosolic ribosome (GO:0022626)	291	7	.62	over	11.20	2.96E-06	1.44E-03
CC	large ribosomal subunit (GO:0015934)	178	4	.38	over	10.46	5.87E-04	2.49E-02
CC	ribosomal subunit (GO:0044391)	298	5	.64	over	7.81	4.50E-04	1.99E-02
CC	apoplast (GO:0048046)	515	8	2025-11-01	over	7.23	1.38E-05	3.37E-03
CC	ribosome (GO:0005840)	485	7	2025-04-01	over	6.72	7.90E-05	9.62E-03
CC	thylakoid (GO:0009579)	608	8	1.31	over	6.13	4.51E-05	7.32E-03
CC	chloroplast thylakoid (GO:0009534)	534	6	1.15	over	5.23	9.87E-04	3.43E-02
CC	plastid thylakoid (GO:0031976)	538	6	1.16	over	5.19	1.03E-03	3.45E-02
CC	plastid membrane (GO:0042170)	720	7	1.55	over	4.53	8.62E-04	3.36E-02
CC	plastid envelope (GO:0009526)	1030	10	2.21	over	4.52	6.21E-05	8.64E-03
CC	chloroplast envelope (GO:0009941)	721	7	1.55	over	4.52	8.69E-04	3.25E-02
CC	plasmodesma (GO:0009506)	946	9	2025-03-02	over	4.43	1.75E-04	1.22E-02
CC	cell-cell junction (GO:0005911)	946	9	2025-03-02	over	4.43	1.75E-04	1.14E-02
CC	anchoring junction (GO:0070161)	946	9	2025-03-02	over	4.43	1.75E-04	1.07E-02
CC	cell junction (GO:0030054)	946	9	2025-03-02	over	4.43	1.75E-04	1.00E-02
CC	symplast (GO:0055044)	947	9	2025-03-02	over	4.43	1.77E-04	9.56E-03
CC	chloroplast stroma (GO:0009570)	800	7	1.72	over	2025-07-04	1.58E-03	4.97E-02
CC	organelle envelope (GO:0031967)	1545	11	3.32	over	3.32	3.95E-04	1.83E-02
CC	cytosol (GO:0005829)	2834	20	2025-09-06	over	3.29	9.08E-07	8.84E-04
CC	chloroplast (GO:0009507)	2474	15	5.31	over	2.82	1.74E-04	1.30E-02
CC	cell periphery (GO:0071944)	3722	22	7.99	over	2.75	4.21E-06	1.37E-03
CC	intracellular membraneless organelle (GO:0043232)	2893	17	6.21	over	2.74	8.33E-05	9.02E-03
CC	membraneless organelle (GO:0043228)	2893	17	6.21	over	2.74	8.33E-05	8.12E-03
CC	plastid (GO:0009536)	2991	17	6.42	over	2.65	1.26E-04	1.02E-02
CC	plasma membrane (GO:0005886)	3125	16	6.71	over	2.38	6.87E-04	2.79E-02
CC	cytoplasm (GO:0005737)	10927	40	23.46	over	1.70	2.26E-05	4.40E-03
CC	membrane (GO:0016020)	8327	30	17.88	over	1.68	9.82E-04	3.54E-02
CC	cellular anatomical structure (GO:0110165)	19799	54	42.52	over	1.27	3.87E-04	1.88E-02
